# Supplementary material for: DSTYK phosphorylates STING at late endosomes to promote STING signaling
Source: EMBO Rep. 2025 Feb 20;26(6):1620–46. doi: 10.1038/s44319-025-00394-9 (PMC11933320; doi:10.1038/s44319-025-00394-9)
Supplement: Supplementary file 2 — Source data Fig. 1 [file 44319_2025_394_MOESM2_ESM.zip]

Archive with 13 entries (7 files):
- Figure 1/
- Figure 1/Figure 1A/
- Figure 1/Figure 1A/Figure 1A.xlsx
- Figure 1/Figure 1B/
- Figure 1/Figure 1B/Figure 1B.xlsx
- Figure 1/Figure 1C/
- Figure 1/Figure 1C/Figure 1C-1.TIF
- Figure 1/Figure 1C/Figure 1C-2.TIF
- Figure 1/Figure 1D/
- Figure 1/Figure 1D/Figure 1D-1.TIF
- Figure 1/Figure 1D/Figure 1D-2.TIF
- Figure 1/Figure 1E/
- Figure 1/Figure 1E/Figure 1E.TIF
