# Supplementary material for: DSTYK phosphorylates STING at late endosomes to promote STING signaling
Source: EMBO Rep. 2025 Feb 20;26(6):1620–46. doi: 10.1038/s44319-025-00394-9 (PMC11933320; doi:10.1038/s44319-025-00394-9)
Supplement: Supplementary file 2 — Source data Fig. 1 [file 44319_2025_394_MOESM2_ESM.zip › Figure 1/Figure 1A/Figure 1A.xlsx]

## Sheet: Sheet1
			IFNB							CXCL10
			biological replicate-1	biological replicate-2	biological replicate-3					biological replicate-1	biological replicate-2	biological replicate-3
pDNA 0 h	WT	technical replicate-1	0.907519	0.909616	1.59845		pDNA 0 h	WT	technical replicate-1	1.03526	0.926588	0.983959
		technical replicate-2	1.45397	0.878631	0.918066				technical replicate-2	0.952638	1.04972	1.01866
		technical replicate-3	0.757858	1.25122	0.681445				technical replicate-3	1.01396	1.02811	0.997694
	DSTYK KO 1#	technical replicate-1	0.684598	0.723633	0.816016			DSTYK KO 1#	technical replicate-1	1.17013	1.10191	0.842845
		technical replicate-2	0.470847	0.961481	0.799223				technical replicate-2	1.07674	1.3566	0.8971
		technical replicate-3	0.52973	0.563829	0.777368				technical replicate-3	1.0693	1.37554	0.73374
	DSTYK KO 2#	technical replicate-1	1.09682	1.04006	0.590496			DSTYK KO 2#	technical replicate-1	1.5874	1.15135	0.670514
		technical replicate-2	0.872562	0.880662	0.408951				technical replicate-2	1.42077	0.954839	0.754368
		technical replicate-3	0.988512	0.260014	0.339151				technical replicate-3	1.56555	1.1355	0.675178
pDNA 12 h	WT	technical replicate-1	348.093	639.141	357.054		pDNA 12 h	WT	technical replicate-1	989.119	835.595	1050.36
		technical replicate-2	402.635	630.342	374.806				technical replicate-2	975.501	865.062	1065.02
		technical replicate-3	388.92	560.274	319.573				technical replicate-3	1002.93	859.087	1065.02
	DSTYK KO 1#	technical replicate-1	23.4795	21.0633	23.5883			DSTYK KO 1#	technical replicate-1	47.3952	39.2149	40.9749
		technical replicate-2	21.1609	17.2277	19.6983				technical replicate-2	45.4645	27.5376	43.6125
		technical replicate-3	23.6428	19.7895	20.9663				technical replicate-3	44.5289	21.7558	43.0121
	DSTYK KO 2#	technical replicate-1	31.3414	38.1426	19.7896			DSTYK KO 2#	technical replicate-1	51.1503	35.5062	40.8805
		technical replicate-2	26.7228	40.0389	21.506				technical replicate-2	47.0678	34.0598	46.9593
		technical replicate-3	28.443	38.1426	18.5928				technical replicate-3	47.7249	35.261	45.0464
			IFIT1							IL6
			biological replicate-1	biological replicate-2	biological replicate-3					biological replicate-1	biological replicate-2	biological replicate-3
pDNA 0 h	WT	technical replicate-1	1.08673	1.05214	0.997692		pDNA 0 h	WT	technical replicate-1	0.920188	0.939523	1.06437
		technical replicate-2	0.946058	0.974903	0.990801				technical replicate-2	0.888843	1.07923	0.97942
		technical replicate-3	0.972655	0.974903	1.01162				technical replicate-3	1.22264	0.986233	0.959264
	DSTYK KO 1#	technical replicate-1	1.02574	1.12766	1.05702			DSTYK KO 1#	technical replicate-1	1.03288	0.915943	1.23971
		technical replicate-2	0.937357	1.1434	1.02101				technical replicate-2	0.911725	1.04487	1.23114
		technical replicate-3	0.930882	1.15936	1.04246				technical replicate-3	1.0473	0.961481	1.18099
	DSTYK KO 2#	technical replicate-1	0.737135	0.899166	0.681444			DSTYK KO 2#	technical replicate-1	1.04006	0.897093	0.974903
		technical replicate-2	0.895025	0.905421	0.735434				technical replicate-2	1.05458	0.935189	1.11987
		technical replicate-3	0.697372	0.750883	0.672062				technical replicate-3	1.09177	0.928729	1.03766
pDNA 12 h	WT	technical replicate-1	232.325	202.249	213.782		pDNA 12 h	WT	technical replicate-1	64.1479	50.3294	82.3291
		technical replicate-2	233.941	213.781	218.274				technical replicate-2	65.0434	47.9457	81.1956
		technical replicate-3	227.544	143.012	212.305				technical replicate-3	64.5941	47.6145	87.0233
	DSTYK KO 1#	technical replicate-1	20.5348	6.13329	20.9663			DSTYK KO 1#	technical replicate-1	2.41162	4.47948	6.9805
		technical replicate-2	20.6776	6.00706	19.9732				technical replicate-2	2.71321	4.297	7.07794
		technical replicate-3	20.8215	5.64377	20.1122				technical replicate-3	2.92817	4.80098	7.02905
	DSTYK KO 2#	technical replicate-1	26.1125	20.1587	20.6299			DSTYK KO 2#	technical replicate-1	5.05135	4.99332	7.21
		technical replicate-2	24.8758	18.5498	19.7896				technical replicate-2	4.91322	5.06303	7.06162
		technical replicate-3	26.2942	18.8087	21.3574				technical replicate-3	5.26586	5.61778	6.63456
