# Supplementary material for: DSTYK phosphorylates STING at late endosomes to promote STING signaling
Source: EMBO Rep. 2025 Feb 20;26(6):1620–46. doi: 10.1038/s44319-025-00394-9 (PMC11933320; doi:10.1038/s44319-025-00394-9)
Supplement: Supplementary file 2 — Source data Fig. 1 [file 44319_2025_394_MOESM2_ESM.zip › Figure 1/Figure 1B/Figure 1B.xlsx]

## Sheet: Sheet1
				IFNB								CXCL10
				biological replicate-1	biological replicate-2	biological replicate-3						biological replicate-1	biological replicate-2	biological replicate-3
	SeV 0 h	WT	technical replicate-1	1.23971	1.33176	0.68936			SeV 0 h	WT	technical replicate-1	0.922314	0.840896	0.990803
			technical replicate-2	1.34723	1.17555	1.00231					technical replicate-2	1.07425	1.02101	1.03288
			technical replicate-3	0.598739	0.638753	1.44727					technical replicate-3	1.00928	1.16473	0.977162
		DSTYK KO 1#	technical replicate-1	0.535887	2.5315	0.73035				DSTYK KO 1#	technical replicate-1	1.2397	0.816011	0.888843
			technical replicate-2	0.737135	2.65735	0.502314					technical replicate-2	0.8766	0.471935	0.82932
			technical replicate-3	0.716978	2.88784	0.534648					technical replicate-3	1.01395	1.01865	0.97942
		DSTYK KO 2#	technical replicate-1	0.833157	2.16344	0.718634				DSTYK KO 2#	technical replicate-1	1.16743	0.933033	0.833163
			technical replicate-2	1.1147	1.76949	0.67051					technical replicate-2	0.915943	0.907519	0.977162
			technical replicate-3	0.455859	3.79298	1.4983					technical replicate-3	0.928729	0.965936	0.850669
	SeV 12 h	WT	technical replicate-1	8599.28	3929.12	4938.99			SeV 12 h	WT	technical replicate-1	2823.62	4114.95	2580.33
			technical replicate-2	8841.04	4211.13	4973.34					technical replicate-2	2746.41	4143.57	2746.43
			technical replicate-3	8248.98	3983.97	4803.93					technical replicate-3	2804.12	4230.64	3026.3
		DSTYK KO 1#	technical replicate-1	6052.56	5160.62	5054.42				DSTYK KO 1#	technical replicate-1	2640.62	4640.29	2115.33
			technical replicate-2	6309.59	5379.77	5232.66					technical replicate-2	2733.74	4737.79	2100.72
			technical replicate-3	5969.23	5019.51	4950.4					technical replicate-3	2515.55	4482.23	2086.21
		DSTYK KO 2#	technical replicate-1	9519.43	4020.98	5442.3				DSTYK KO 2#	technical replicate-1	2592.25	3902.01	2407.53
			technical replicate-2	8639.07	4048.94	5595.3					technical replicate-2	2721.13	3848.29	2424.28
			technical replicate-3	9652.32	4105.47	5404.7					technical replicate-3	2628.44	3848.29	2309.46
				IFIT1								IL6
				biological replicate-1	biological replicate-2	biological replicate-3						biological replicate-1	biological replicate-2	biological replicate-3
	SeV 0 h	WT	technical replicate-1	0.821709	0.95044	0.972655			SeV 0 h	WT	technical replicate-1	1.21982	0.768438	1.0693
			technical replicate-2	1.07676	0.943875	1.14076					technical replicate-2	0.899173	1.11729	0.868543
			technical replicate-3	1.1303	1.11471	0.90125					technical replicate-3	0.911725	1.15669	1.07674
		DSTYK KO 1#	technical replicate-1	1.64723	0.928727	1.27456				DSTYK KO 1#	technical replicate-1	0.634341	0.649166	0.732043
			technical replicate-2	1.49489	0.802919	1.19748					technical replicate-2	1.15135	0.810374	0.795536
			technical replicate-3	1.67022	0.728665	1.23114					technical replicate-3	1.22547	1.01161	0.773782
		DSTYK KO 2#	technical replicate-1	1.63585	0.553505	0.968168				DSTYK KO 2#	technical replicate-1	0.735435	1.26576	0.937357
			technical replicate-2	1.5263	0.538369	1.08925					technical replicate-2	0.766666	0.80107	0.905427
			technical replicate-3	1.22267	0.370274	1.05214					technical replicate-3	1.24545	1.33793	0.886793
	SeV 12 h	WT	technical replicate-1	143.017	157.95	159.418			SeV 12 h	WT	technical replicate-1	127.705	113.509	63.2652
			technical replicate-2	140.073	145.344	158.317					technical replicate-2	125.077	127.704	70.1971
			technical replicate-3	144.011	156.859	157.223					technical replicate-3	124.213	118.329	69.7122
		DSTYK KO 1#	technical replicate-1	117.244	160.526	131.599				DSTYK KO 1#	technical replicate-1	111.43	105.42	58.7562
			technical replicate-2	116.434	155.058	148.056					technical replicate-2	115.36	108.383	60.8283
			technical replicate-3	115.63	162.767	137.187					technical replicate-3	118.603	107.635	57.547
		DSTYK KO 2#	technical replicate-1	121.659	168.507	160.527				DSTYK KO 2#	technical replicate-1	120.537	101.125	42.0298
			technical replicate-2	117.515	203.187	165.04					technical replicate-2	122.219	99.0442	47.6149
			technical replicate-3	125.949	125.077	140.719					technical replicate-3	129.188	98.36	47.946
