# Supplementary material for: DSTYK phosphorylates STING at late endosomes to promote STING signaling
Source: EMBO Rep. 2025 Feb 20;26(6):1620–46. doi: 10.1038/s44319-025-00394-9 (PMC11933320; doi:10.1038/s44319-025-00394-9)
Supplement: Supplementary file 3 — Source data Fig. 2 [file 44319_2025_394_MOESM3_ESM.zip]

Archive with 53 entries (39 files):
- Figure 3/
- Figure 3/Figure 3A/
- Figure 3/Figure 3A/Figure 3A.xlsx
- Figure 3/Figure 3B/
- Figure 3/Figure 3B/Figure 3B-1.TIF
- Figure 3/Figure 3B/Figure 3B-2.TIF
- Figure 3/Figure 3C/
- Figure 3/Figure 3C/Figure 3C-1.TIF
- Figure 3/Figure 3C/Figure 3C-2.TIF
- Figure 3/Figure 3D/
- Figure 3/Figure 3D/Figure 3D.TIF
- Figure 3/Figure 3E/
- Figure 3/Figure 3E/Figure 3E-1.TIF
- Figure 3/Figure 3E/Figure 3E-2.TIF
- Figure 3/Figure 3F/
- Figure 3/Figure 3F/Figure 3F.xlsx
- Figure 3/Figure 3G/
- Figure 3/Figure 3G/0 h/
- Figure 3/Figure 3G/0 h/STINGS366PI F-DK LAMP1 0-2_w1CSU RFP.TIF
- Figure 3/Figure 3G/0 h/STINGS366PI F-DK LAMP1 0-2_w2CSU GFP.TIF
- Figure 3/Figure 3G/0 h/STINGS366PI F-DK LAMP1 0-2_w3CSU Cy5.TIF
- Figure 3/Figure 3G/0 h/STINGS366PI F-DK LAMP1 0-2_w4CSU DAPI.TIF
- Figure 3/Figure 3G/0 h/STINGS366PI F-DK LAMP1 0-2_w4CSU merge.TIF
- Figure 3/Figure 3G/12 h/
- Figure 3/Figure 3G/12 h/STINGS366PI F-DK LAMP1 12-5_w1CSU RFP.TIF
- Figure 3/Figure 3G/12 h/STINGS366PI F-DK LAMP1 12-5_w2CSU GFP.TIF
- Figure 3/Figure 3G/12 h/STINGS366PI F-DK LAMP1 12-5_w3CSU Cy5.TIF
- Figure 3/Figure 3G/12 h/STINGS366PI F-DK LAMP1 12-5_w4CSU DAPI.TIF
- Figure 3/Figure 3G/12 h/STINGS366PI F-DK LAMP1 12-5_w4CSU merge.TIF
- Figure 3/Figure 3G/18 h/
- Figure 3/Figure 3G/18 h/STINGS366PI F-DK LAMP1 18-1_w1CSU RFP.TIF
- Figure 3/Figure 3G/18 h/STINGS366PI F-DK LAMP1 18-1_w2CSU GFP.TIF
- Figure 3/Figure 3G/18 h/STINGS366PI F-DK LAMP1 18-1_w3CSU Cy5.TIF
- Figure 3/Figure 3G/18 h/STINGS366PI F-DK LAMP1 18-1_w4CSU DAPI.TIF
- Figure 3/Figure 3G/18 h/STINGS366PI F-DK LAMP1 18-1_w4CSU merge.TIF
- Figure 3/Figure 3G/24 h/
- Figure 3/Figure 3G/24 h/STINGS366PI F-DK LAMP1 24-9_w1CSU RFP.TIF
- Figure 3/Figure 3G/24 h/STINGS366PI F-DK LAMP1 24-9_w2CSU GFP.TIF
- Figure 3/Figure 3G/24 h/STINGS366PI F-DK LAMP1 24-9_w3CSU Cy5.TIF
- Figure 3/Figure 3G/24 h/STINGS366PI F-DK LAMP1 24-9_w4CSU DAPI.TIF
- Figure 3/Figure 3G/24 h/STINGS366PI F-DK LAMP1 24-9_w4CSU merge.TIF
- Figure 3/Figure 3G/3 h/
- Figure 3/Figure 3G/3 h/STINGS366PI F-DK LAMP1 3-5_w1CSU RFP.TIF
- Figure 3/Figure 3G/3 h/STINGS366PI F-DK LAMP1 3-5_w2CSU GFP.TIF
- Figure 3/Figure 3G/3 h/STINGS366PI F-DK LAMP1 3-5_w3CSU Cy5.TIF
- Figure 3/Figure 3G/3 h/STINGS366PI F-DK LAMP1 3-5_w4CSU DAPI.TIF
- Figure 3/Figure 3G/3 h/STINGS366PI F-DK LAMP1 3-5_w4CSU merge.TIF
- Figure 3/Figure 3G/8 h/
- Figure 3/Figure 3G/8 h/STINGS366PI F-DK LAMP1 8-6_w1CSU RFP.TIF
- Figure 3/Figure 3G/8 h/STINGS366PI F-DK LAMP1 8-6_w2CSU GFP.TIF
- Figure 3/Figure 3G/8 h/STINGS366PI F-DK LAMP1 8-6_w3CSU Cy5.TIF
- Figure 3/Figure 3G/8 h/STINGS366PI F-DK LAMP1 8-6_w4CSU DAPI.TIF
- Figure 3/Figure 3G/8 h/STINGS366PI F-DK LAMP1 8-6_w4CSU merge.TIF
