# Supplementary material for: DSTYK phosphorylates STING at late endosomes to promote STING signaling
Source: EMBO Rep. 2025 Feb 20;26(6):1620–46. doi: 10.1038/s44319-025-00394-9 (PMC11933320; doi:10.1038/s44319-025-00394-9)
Supplement: Supplementary file 3 — Source data Fig. 2 [file 44319_2025_394_MOESM3_ESM.zip › Figure 3/Figure 3A/Figure 3A.xlsx]

## Sheet: Sheet1
			IFNB					CXCL10					IFIT1
			biological replicate-1	biological replicate-2	biological replicate-3			biological replicate-1	biological replicate-2	biological replicate-3			biological replicate-1	biological replicate-2	biological replicate-3
pDNA 0 h	WT	technical replicate-1	1.45062	0.941694	0.743977		technical replicate-1	0.997694	1.29534	0.81038		technical replicate-1	1.04247	0.988514	1.25411
		technical replicate-2	1.0473	0.775571	1.58373		technical replicate-2	1.02574	1.00231	1.13813		technical replicate-2	1	0.941696	0.838956
		technical replicate-3	0.658233	1.3692	0.848702		technical replicate-3	0.977162	0.770213	1.08423		technical replicate-3	0.959264	1.07425	0.95044
	DSTYK KO	technical replicate-1	2.40049	1.40444	1.35035		technical replicate-1	0.638757	0.456916	0.516439		technical replicate-1	0.924452	0.913833	0.92445
		technical replicate-2	1.70921	1.65864	3.08085		technical replicate-2	0.501159	0.913831	0.640233		technical replicate-2	0.918066	1.01396	1.04729
		technical replicate-3	0.954839	1.27456	2.1485		technical replicate-3	0.45167	0.655197	0.557356		technical replicate-3	0.905427	1	0.850667
	DSTYK KO-F-DK	technical replicate-1	2.62684	2.92142	1.18098		technical replicate-1	0.614153	1.03288	0.866541		technical replicate-1	0.933033	1.50178	1.35974
		technical replicate-2	3.16747	2.24493	1.8921		technical replicate-2	0.618425	0.667421	1.2086		technical replicate-2	0.90125	1.544	1.03766
		technical replicate-3	1.27751	2.27627	1.14869		technical replicate-3	0.585065	1.13027	0.854611		technical replicate-3	0.907519	1.4811	1.08172
	DSTYK KO-F-DK-681A	technical replicate-1	1.75321	0.838958	1.02101		technical replicate-1	0.728671	0.556067	0.935196		technical replicate-1	0.45376	0.961483	0.670508
		technical replicate-2	1.47427	1.45062	1.3195		technical replicate-2	0.621291	0.954839	0.670514		technical replicate-2	0.456916	0.974905	0.935187
		technical replicate-3	1.54756	1.45062	1.13288		technical replicate-3	0.55223	0.68936	1.19196		technical replicate-3	0.48971	0.988514	0.652173
	DSTYK KO-F-DK-777A	technical replicate-1	0.601514	1.97247	1.17555		technical replicate-1	0.705477	0.886793	0.577011		technical replicate-1	0.632878	1.02575	0.899171
		technical replicate-2	0.868543	1.89212	1.44727		technical replicate-2	0.827408	0.856586	0.622726		technical replicate-2	0.619854	1.03288	0.868542
		technical replicate-3	0.850669	0.389582	1.20859		technical replicate-3	0.672064	1.15402	0.868543		technical replicate-3	0.641713	0.970414	0.821691
pDNA 12 h	WT	technical replicate-1	66.564	50.2134	93.2693		technical replicate-1	1884.54	2314.8	1867.21		technical replicate-1	388.92	536.217	281.437
		technical replicate-2	66.1042	49.18	74.7152		technical replicate-2	2241.11	2220.5	2029.16		technical replicate-2	383.566	473.32	275.645
		technical replicate-3	81.3838	39.9466	76.8157		technical replicate-3	2048	2015.15	1778.78		technical replicate-3	355.407	562.876	230.188
	DSTYK KO	technical replicate-1	21.5557	13.5167	21.4563		technical replicate-1	223.894	230.188	129.488		technical replicate-1	56.1028	72.3376	74.3709
		technical replicate-2	19.4271	12.352	18.8087		technical replicate-2	220.811	227.019	155.059		technical replicate-2	58.4852	69.8735	75.9336
		technical replicate-3	23.5883	17.1088	17.4279		technical replicate-3	210.353	217.771	161.643		technical replicate-3	60.1295	78.0687	74.8882
	DSTYK KO-F-DK	technical replicate-1	89.2636	45.7808	83.0933		technical replicate-1	1544.95	1816.15	1243.34		technical replicate-1	293.389	371.36	337.793
		technical replicate-2	87.4266	39.3058	69.8728		technical replicate-2	1523.68	1828.79	1978.25		technical replicate-2	299.554	381.8	216.766
		technical replicate-3	88.647	47.7249	90.9285		technical replicate-3	1610.55	1718.19	1351.19		technical replicate-3	303.735	435.543	257.78
	DSTYK KO-F-DK-681A	technical replicate-1	24.8183	21.9072	16.6793		technical replicate-1	305.848	192.227	220.302		technical replicate-1	67.1819	81.384	92.6248
		technical replicate-2	27.922	19.8812	17.5086		technical replicate-2	318.836	185.679	138.461		technical replicate-2	66.7178	79.1585	81.7602
		technical replicate-3	25.6935	15.7069	16.1112		technical replicate-3	246.71	183.123	156.861		technical replicate-3	65.3448	89.058	70.1965
	DSTYK KO-F-DK-777A	technical replicate-1	29.5825	12.1257	14.0581		technical replicate-1	364.979	229.656	336.238		technical replicate-1	75.322	85.2326	83.6717
		technical replicate-2	30.204	15.2422	12.8467		technical replicate-2	345.291	221.833	284.708		technical replicate-2	82.9977	87.0235	81.9497
		technical replicate-3	30.4141	14.9285	8.47569		technical replicate-3	350.111	229.656	309.402		technical replicate-3	90.8239	88.2383	79.7088
