# Supplementary material for: DSTYK phosphorylates STING at late endosomes to promote STING signaling
Source: EMBO Rep. 2025 Feb 20;26(6):1620–46. doi: 10.1038/s44319-025-00394-9 (PMC11933320; doi:10.1038/s44319-025-00394-9)
Supplement: Supplementary file 3 — Source data Fig. 2 [file 44319_2025_394_MOESM3_ESM.zip › Figure 3/Figure 3F/Figure 3F.xlsx]

## Sheet: Sheet1
		Manders
		STING S366Pi GRASP65						STING S366Pi LAMP1						STING S366Pi Rab7
pDNA	3 h	0.319	0.321	0.447	0.713	0.853	0.684	0.239	0.615	0.285	0.162	0.199	0.582	0.287	0.142	0.2	0.121	0.308	0.131
	8 h	0.069	0.086	0.029	0.102	0.187	0.352	0.513	0.623	0.543	0.304	0.207	0.689	0.756	0.649	0.721	0.628	0.614	0.646
	12 h	0.043	0.128	0.209	0.44	0.116	0.195	0.749	0.858	0.626	0.61	0.613	0.758	0.65	0.881	0.848	0.75	0.745	0.711
	18 h	0.236	0.28	0.092	0.1	0.146	0.056	0.843	0.6	0.764	0.796	0.553	0.918	0.892	0.981	0.778	0.955	0.934	0.945
	24 h	0.255	0.022	0.088	0.215	0.025	0.27	0.748	0.945	0.831	0.898	0.865	0.92	0.88	0.972	0.882	0.893	0.909	0.904
		biological replicate-1	biological replicate-2	biological replicate-3	biological replicate-4	biological replicate-5	biological replicate-6	biological replicate-1	biological replicate-2	biological replicate-3	biological replicate-4	biological replicate-5	biological replicate-6	biological replicate-1	biological replicate-2	biological replicate-3	biological replicate-4	biological replicate-5	biological replicate-6
		Pearson
		STING S366Pi GRASP65						STING S366Pi LAMP1						STING S366Pi Rab7
pDNA	3 h	-0.23	-0.15	-0.12	0.4	0.11	0.08	-0.33	-0.23	-0.22	-0.51	-0.35	-0.05	-0.5	-0.49	-0.37	-0.31	-0.43	-0.41
	8 h	-0.32	-0.33	-0.18	-0.34	-0.28	-0.31	-0.23	0.01	-0.07	-0.37	-0.26	0.4	0.11	0.31	0.33	0.16	0.16	0.07
	12 h	-0.31	-0.22	-0.22	-0.13	-0.23	-0.19	0.2	0.4	0.29	-0.01	-0.09	0.18	0.24	0.21	0.32	0.39	0.25	0.27
	18 h	-0.24	-0.2	-0.3	-0.46	-0.31	-0.43	0.2	-0.04	0.23	0.46	0.18	0.47	0.4	0.39	0.29	0.26	0.28	0.5
	24 h	-0.09	-0.29	-0.15	-0.25	-0.21	-0.23	0.1	0.4	0.53	0.52	0.52	0.54	0.4	0.61	0.39	0.43	0.61	0.66
		biological replicate-1	biological replicate-2	biological replicate-3	biological replicate-4	biological replicate-5	biological replicate-6	biological replicate-1	biological replicate-2	biological replicate-3	biological replicate-4	biological replicate-5	biological replicate-6	biological replicate-1	biological replicate-2	biological replicate-3	biological replicate-4	biological replicate-5	biological replicate-6
