# Supplementary material for: DSTYK phosphorylates STING at late endosomes to promote STING signaling
Source: EMBO Rep. 2025 Feb 20;26(6):1620–46. doi: 10.1038/s44319-025-00394-9 (PMC11933320; doi:10.1038/s44319-025-00394-9)
Supplement: Supplementary file 4 — Source data Fig. 3 [file 44319_2025_394_MOESM4_ESM.zip]

Archive with 139 entries (108 files):
- Figure 4/
- Figure 4/Figure 4A/
- Figure 4/Figure 4A/Figure 4A-1.tif
- Figure 4/Figure 4A/Figure 4A-2.tif
- Figure 4/Figure 4A/Figure 4A-3.tif
- Figure 4/Figure 4B/
- Figure 4/Figure 4B/Figure 4B.xlsx
- Figure 4/Figure 4C/
- Figure 4/Figure 4C/Figure 4C-1.TIF
- Figure 4/Figure 4C/Figure 4C-2.TIF
- Figure 4/Figure 4D/
- Figure 4/Figure 4D/Figure 4D.xlsx
- Figure 4/Figure 4E/
- Figure 4/Figure 4E/Figure 4E-1.TIF
- Figure 4/Figure 4E/Figure 4E-2.TIF
- Figure 4/Figure 4F/
- Figure 4/Figure 4F/Figure 4F.xlsx
- Figure 4/Figure 4G/
- Figure 4/Figure 4G/DK KO-F-DSTYK STING+GRASP65 0 h/
- Figure 4/Figure 4G/DK KO-F-DSTYK STING+GRASP65 0 h/DKKO-F-DK STING GRASP65 0-1_w1CSU RFP.TIF
- Figure 4/Figure 4G/DK KO-F-DSTYK STING+GRASP65 0 h/DKKO-F-DK STING GRASP65 0-1_w2CSU GFP.TIF
- Figure 4/Figure 4G/DK KO-F-DSTYK STING+GRASP65 0 h/DKKO-F-DK STING GRASP65 0-1_w3CSU Cy5.TIF
- Figure 4/Figure 4G/DK KO-F-DSTYK STING+GRASP65 0 h/DKKO-F-DK STING GRASP65 0-1_w4CSU DAPI.TIF
- Figure 4/Figure 4G/DK KO-F-DSTYK STING+GRASP65 0 h/DKKO-F-DK STING GRASP65 0-1_w4CSU merge.TIF
- Figure 4/Figure 4G/DK KO-F-DSTYK STING+GRASP65 3 h/
- Figure 4/Figure 4G/DK KO-F-DSTYK STING+GRASP65 3 h/DKKO-F-DK STING GRASP65 3-5_w1CSU RFP.TIF
- Figure 4/Figure 4G/DK KO-F-DSTYK STING+GRASP65 3 h/DKKO-F-DK STING GRASP65 3-5_w2CSU GFP.TIF
- Figure 4/Figure 4G/DK KO-F-DSTYK STING+GRASP65 3 h/DKKO-F-DK STING GRASP65 3-5_w3CSU Cy5.TIF
- Figure 4/Figure 4G/DK KO-F-DSTYK STING+GRASP65 3 h/DKKO-F-DK STING GRASP65 3-5_w4CSU DAPI.TIF
- Figure 4/Figure 4G/DK KO-F-DSTYK STING+GRASP65 3 h/DKKO-F-DK STING GRASP65 3-5_w4CSU merge.TIF
- Figure 4/Figure 4G/DK KO-F-DSTYK STING+LAMP1 0 h/
- Figure 4/Figure 4G/DK KO-F-DSTYK STING+LAMP1 0 h/DKKO-F-DK STING BLAMP1 0-2_w1CSU RFP.TIF
- Figure 4/Figure 4G/DK KO-F-DSTYK STING+LAMP1 0 h/DKKO-F-DK STING BLAMP1 0-2_w2CSU GFP.TIF
- Figure 4/Figure 4G/DK KO-F-DSTYK STING+LAMP1 0 h/DKKO-F-DK STING BLAMP1 0-2_w3CSU Cy5.TIF
- Figure 4/Figure 4G/DK KO-F-DSTYK STING+LAMP1 0 h/DKKO-F-DK STING BLAMP1 0-2_w4CSU DAPI.TIF
- Figure 4/Figure 4G/DK KO-F-DSTYK STING+LAMP1 0 h/DKKO-F-DK STING BLAMP1 0-2_w4CSU merge.TIF
- Figure 4/Figure 4G/DK KO-F-DSTYK STING+LAMP1 12 h/
- Figure 4/Figure 4G/DK KO-F-DSTYK STING+LAMP1 12 h/DKKO-F-DK STING BLAMP1 12-4_w1CSU RFP.TIF
- Figure 4/Figure 4G/DK KO-F-DSTYK STING+LAMP1 12 h/DKKO-F-DK STING BLAMP1 12-4_w2CSU GFP.TIF
- Figure 4/Figure 4G/DK KO-F-DSTYK STING+LAMP1 12 h/DKKO-F-DK STING BLAMP1 12-4_w3CSU Cy5.TIF
- Figure 4/Figure 4G/DK KO-F-DSTYK STING+LAMP1 12 h/DKKO-F-DK STING BLAMP1 12-4_w4CSU DAPI.TIF
- Figure 4/Figure 4G/DK KO-F-DSTYK STING+LAMP1 12 h/DKKO-F-DK STING BLAMP1 12-4_w4CSU merge.TIF
- Figure 4/Figure 4G/DK KO-F-DSTYK STING+LAMP1 24 h/
- Figure 4/Figure 4G/DK KO-F-DSTYK STING+LAMP1 24 h/DKKO-F-DK STING BLAMP1 24-3_w1CSU RFP.TIF
- Figure 4/Figure 4G/DK KO-F-DSTYK STING+LAMP1 24 h/DKKO-F-DK STING BLAMP1 24-3_w2CSU GFP.TIF
- Figure 4/Figure 4G/DK KO-F-DSTYK STING+LAMP1 24 h/DKKO-F-DK STING BLAMP1 24-3_w3CSU Cy5.TIF
- Figure 4/Figure 4G/DK KO-F-DSTYK STING+LAMP1 24 h/DKKO-F-DK STING BLAMP1 24-3_w4CSU DAPI.TIF
- Figure 4/Figure 4G/DK KO-F-DSTYK STING+LAMP1 24 h/DKKO-F-DK STING BLAMP1 24-3_w4CSU merge.TIF
- Figure 4/Figure 4G/DKO-F-DSTYK STING+GRASP65 0 h/
- Figure 4/Figure 4G/DKO-F-DSTYK STING+GRASP65 0 h/DKO-F-DK STING GRASP65 0-3_w1CSU RFP.TIF
- Figure 4/Figure 4G/DKO-F-DSTYK STING+GRASP65 0 h/DKO-F-DK STING GRASP65 0-3_w2CSU GFP.TIF
- Figure 4/Figure 4G/DKO-F-DSTYK STING+GRASP65 0 h/DKO-F-DK STING GRASP65 0-3_w3CSU Cy5.TIF
- Figure 4/Figure 4G/DKO-F-DSTYK STING+GRASP65 0 h/DKO-F-DK STING GRASP65 0-3_w4CSU DAPI.TIF
- Figure 4/Figure 4G/DKO-F-DSTYK STING+GRASP65 0 h/DKO-F-DK STING GRASP65 0-3_w4CSU merge.TIF
- Figure 4/Figure 4G/DKO-F-DSTYK STING+GRASP65 3 h/
- Figure 4/Figure 4G/DKO-F-DSTYK STING+GRASP65 3 h/DKO-F-DK STING GRASP65 3-3_w1CSU RFP.TIF
- Figure 4/Figure 4G/DKO-F-DSTYK STING+GRASP65 3 h/DKO-F-DK STING GRASP65 3-3_w2CSU GFP.TIF
- Figure 4/Figure 4G/DKO-F-DSTYK STING+GRASP65 3 h/DKO-F-DK STING GRASP65 3-3_w3CSU Cy5.TIF
- Figure 4/Figure 4G/DKO-F-DSTYK STING+GRASP65 3 h/DKO-F-DK STING GRASP65 3-3_w4CSU DAPI.TIF
- Figure 4/Figure 4G/DKO-F-DSTYK STING+GRASP65 3 h/DKO-F-DK STING GRASP65 3-3_w4CSU merge.TIF
- Figure 4/Figure 4G/DKO-F-DSTYK STING+LAMP1 0 h/
- Figure 4/Figure 4G/DKO-F-DSTYK STING+LAMP1 0 h/DKO-F-DK STING BLAMP1 0-2_w1CSU RFP.TIF
- Figure 4/Figure 4G/DKO-F-DSTYK STING+LAMP1 0 h/DKO-F-DK STING BLAMP1 0-2_w2CSU GFP.TIF
- Figure 4/Figure 4G/DKO-F-DSTYK STING+LAMP1 0 h/DKO-F-DK STING BLAMP1 0-2_w3CSU Cy5.TIF
- Figure 4/Figure 4G/DKO-F-DSTYK STING+LAMP1 0 h/DKO-F-DK STING BLAMP1 0-2_w4CSU DAPI.TIF
- Figure 4/Figure 4G/DKO-F-DSTYK STING+LAMP1 0 h/DKO-F-DK STING BLAMP1 0-2_w4CSU merge.TIF
- Figure 4/Figure 4G/DKO-F-DSTYK STING+LAMP1 12 h/
- Figure 4/Figure 4G/DKO-F-DSTYK STING+LAMP1 12 h/DKO-F-DK STING BLAMP1 12-3_w1CSU RFP.TIF
- Figure 4/Figure 4G/DKO-F-DSTYK STING+LAMP1 12 h/DKO-F-DK STING BLAMP1 12-3_w2CSU GFP.TIF
- Figure 4/Figure 4G/DKO-F-DSTYK STING+LAMP1 12 h/DKO-F-DK STING BLAMP1 12-3_w3CSU Cy5.TIF
- Figure 4/Figure 4G/DKO-F-DSTYK STING+LAMP1 12 h/DKO-F-DK STING BLAMP1 12-3_w4CSU DAPI.TIF
- Figure 4/Figure 4G/DKO-F-DSTYK STING+LAMP1 12 h/DKO-F-DK STING BLAMP1 12-3_w4CSU merge.TIF
- Figure 4/Figure 4G/DKO-F-DSTYK STING+LAMP1 24 h/
- Figure 4/Figure 4G/DKO-F-DSTYK STING+LAMP1 24 h/DKO-F-DK STING BLAMP1 24-3_w1CSU RFP.TIF
- Figure 4/Figure 4G/DKO-F-DSTYK STING+LAMP1 24 h/DKO-F-DK STING BLAMP1 24-3_w2CSU GFP.TIF
- Figure 4/Figure 4G/DKO-F-DSTYK STING+LAMP1 24 h/DKO-F-DK STING BLAMP1 24-3_w3CSU Cy5.TIF
- Figure 4/Figure 4G/DKO-F-DSTYK STING+LAMP1 24 h/DKO-F-DK STING BLAMP1 24-3_w4CSU DAPI.TIF
- Figure 4/Figure 4G/DKO-F-DSTYK STING+LAMP1 24 h/DKO-F-DK STING BLAMP1 24-3_w4CSU merge.TIF
- Figure 4/Figure 4H/
- Figure 4/Figure 4H/BX795 1000X STING+GRASP65 0 h/
- Figure 4/Figure 4H/BX795 1000X STING+GRASP65 0 h/HeLa BX795 1000X P0 STING GRASP65-2_w1CSU RFP.TIF
- Figure 4/Figure 4H/BX795 1000X STING+GRASP65 0 h/HeLa BX795 1000X P0 STING GRASP65-2_w2CSU GFP.TIF
- Figure 4/Figure 4H/BX795 1000X STING+GRASP65 0 h/HeLa BX795 1000X P0 STING GRASP65-2_w3CSU DAPI.TIF
- Figure 4/Figure 4H/BX795 1000X STING+GRASP65 0 h/HeLa BX795 1000X P0 STING GRASP65-2_w3CSU merge.TIF
- Figure 4/Figure 4H/BX795 1000X STING+GRASP65 3 h/
- Figure 4/Figure 4H/BX795 1000X STING+GRASP65 3 h/HeLa BX795 1000X P3 STING GRASP65-5_w1CSU RFP.TIF
- Figure 4/Figure 4H/BX795 1000X STING+GRASP65 3 h/HeLa BX795 1000X P3 STING GRASP65-5_w2CSU GFP.TIF
- Figure 4/Figure 4H/BX795 1000X STING+GRASP65 3 h/HeLa BX795 1000X P3 STING GRASP65-5_w3CSU DAPI.TIF
- Figure 4/Figure 4H/BX795 1000X STING+GRASP65 3 h/HeLa BX795 1000X P3 STING GRASP65-5_w3CSU merge.TIF
- Figure 4/Figure 4H/BX795 1000X STING+Rab7 0 h/
- Figure 4/Figure 4H/BX795 1000X STING+Rab7 0 h/HeLa BX795 1000X P0 STING RAB7-4_w1CSU RFP.TIF
- Figure 4/Figure 4H/BX795 1000X STING+Rab7 0 h/HeLa BX795 1000X P0 STING RAB7-4_w2CSU GFP.TIF
- Figure 4/Figure 4H/BX795 1000X STING+Rab7 0 h/HeLa BX795 1000X P0 STING RAB7-4_w3CSU DAPI.TIF
- Figure 4/Figure 4H/BX795 1000X STING+Rab7 0 h/HeLa BX795 1000X P0 STING RAB7-4_w3CSU merge.TIF
- Figure 4/Figure 4H/BX795 1000X STING+Rab7 24 h/
- Figure 4/Figure 4H/BX795 1000X STING+Rab7 24 h/HeLa BX795 1000X P24 STING RAB7-4_w1CSU RFP.TIF
- Figure 4/Figure 4H/BX795 1000X STING+Rab7 24 h/HeLa BX795 1000X P24 STING RAB7-4_w2CSU GFP.TIF
- Figure 4/Figure 4H/BX795 1000X STING+Rab7 24 h/HeLa BX795 1000X P24 STING RAB7-4_w3CSU DAPI.TIF
- Figure 4/Figure 4H/BX795 1000X STING+Rab7 24 h/HeLa BX795 1000X P24 STING RAB7-4_w3CSU merge.TIF
- Figure 4/Figure 4H/BX795 2000X STING+GRASP65 0 h/
- Figure 4/Figure 4H/BX795 2000X STING+GRASP65 0 h/HeLa BX795 2000X P0 STING GRASP65-6_w1CSU RFP.TIF
- Figure 4/Figure 4H/BX795 2000X STING+GRASP65 0 h/HeLa BX795 2000X P0 STING GRASP65-6_w2CSU GFP.TIF
- Figure 4/Figure 4H/BX795 2000X STING+GRASP65 0 h/HeLa BX795 2000X P0 STING GRASP65-6_w3CSU DAPI.TIF
- Figure 4/Figure 4H/BX795 2000X STING+GRASP65 0 h/HeLa BX795 2000X P0 STING GRASP65-6_w3CSU merge.TIF
- Figure 4/Figure 4H/BX795 2000X STING+GRASP65 3 h/
- Figure 4/Figure 4H/BX795 2000X STING+GRASP65 3 h/HeLa BX795 2000X P3 STING GRASP65-5_w1CSU RFP.TIF
- Figure 4/Figure 4H/BX795 2000X STING+GRASP65 3 h/HeLa BX795 2000X P3 STING GRASP65-5_w2CSU GFP.TIF
- Figure 4/Figure 4H/BX795 2000X STING+GRASP65 3 h/HeLa BX795 2000X P3 STING GRASP65-5_w3CSU DAPI.TIF
- Figure 4/Figure 4H/BX795 2000X STING+GRASP65 3 h/HeLa BX795 2000X P3 STING GRASP65-5_w3CSU merge.TIF
- Figure 4/Figure 4H/BX795 2000X STING+Rab7 0 h/
- Figure 4/Figure 4H/BX795 2000X STING+Rab7 0 h/HeLa BX795 2000X P0 STING RAB7-1_w1CSU RFP.TIF
- Figure 4/Figure 4H/BX795 2000X STING+Rab7 0 h/HeLa BX795 2000X P0 STING RAB7-1_w2CSU GFP.TIF
- Figure 4/Figure 4H/BX795 2000X STING+Rab7 0 h/HeLa BX795 2000X P0 STING RAB7-1_w3CSU DAPI.TIF
- Figure 4/Figure 4H/BX795 2000X STING+Rab7 0 h/HeLa BX795 2000X P0 STING RAB7-1_w3CSU merge.TIF
- Figure 4/Figure 4H/BX795 2000X STING+Rab7 24 h/
- Figure 4/Figure 4H/BX795 2000X STING+Rab7 24 h/HeLa BX795 2000X P24 STING RAB7-4_w1CSU RFP.TIF
- Figure 4/Figure 4H/BX795 2000X STING+Rab7 24 h/HeLa BX795 2000X P24 STING RAB7-4_w2CSU GFP.TIF
- Figure 4/Figure 4H/BX795 2000X STING+Rab7 24 h/HeLa BX795 2000X P24 STING RAB7-4_w3CSU DAPI.TIF
- Figure 4/Figure 4H/BX795 2000X STING+Rab7 24 h/HeLa BX795 2000X P24 STING RAB7-4_w3CSU merge.TIF
- Figure 4/Figure 4H/DMSO STING+GRASP65 0 h/
- Figure 4/Figure 4H/DMSO STING+GRASP65 0 h/HeLa DMSO P0 STING GRASP65-4_w1CSU RFP.TIF
- Figure 4/Figure 4H/DMSO STING+GRASP65 0 h/HeLa DMSO P0 STING GRASP65-4_w2CSU GFP.TIF
- Figure 4/Figure 4H/DMSO STING+GRASP65 0 h/HeLa DMSO P0 STING GRASP65-4_w3CSU DAPI.TIF
- Figure 4/Figure 4H/DMSO STING+GRASP65 0 h/HeLa DMSO P0 STING GRASP65-4_w3CSU merge.TIF
- Figure 4/Figure 4H/DMSO STING+GRASP65 3 h/
- Figure 4/Figure 4H/DMSO STING+GRASP65 3 h/HeLa DMSO P3 STING GRASP65-2_w1CSU RFP.TIF
- Figure 4/Figure 4H/DMSO STING+GRASP65 3 h/HeLa DMSO P3 STING GRASP65-2_w2CSU GFP.TIF
- Figure 4/Figure 4H/DMSO STING+GRASP65 3 h/HeLa DMSO P3 STING GRASP65-2_w3CSU DAPI.TIF
- Figure 4/Figure 4H/DMSO STING+GRASP65 3 h/HeLa DMSO P3 STING GRASP65-2_w3CSU merge.TIF
- Figure 4/Figure 4H/DMSO STING+Rab7 0 h/
- Figure 4/Figure 4H/DMSO STING+Rab7 0 h/HeLa DMSO P0 STING RAB7-3_w1CSU RFP.TIF
- Figure 4/Figure 4H/DMSO STING+Rab7 0 h/HeLa DMSO P0 STING RAB7-3_w2CSU GFP.TIF
- Figure 4/Figure 4H/DMSO STING+Rab7 0 h/HeLa DMSO P0 STING RAB7-3_w3CSU DAPI.TIF
- Figure 4/Figure 4H/DMSO STING+Rab7 0 h/HeLa DMSO P0 STING RAB7-3_w3CSU MERGE.TIF
- Figure 4/Figure 4H/DMSO STING+Rab7 24 h/
- Figure 4/Figure 4H/DMSO STING+Rab7 24 h/HeLa DMSO P24 STING RAB7-8_w1CSU RFP.TIF
- Figure 4/Figure 4H/DMSO STING+Rab7 24 h/HeLa DMSO P24 STING RAB7-8_w2CSU GFP.TIF
- Figure 4/Figure 4H/DMSO STING+Rab7 24 h/HeLa DMSO P24 STING RAB7-8_w3CSU DAPI.TIF
- Figure 4/Figure 4H/DMSO STING+Rab7 24 h/HeLa DMSO P24 STING RAB7-8_w3CSU merge.TIF
