# Supplementary material for: DSTYK phosphorylates STING at late endosomes to promote STING signaling
Source: EMBO Rep. 2025 Feb 20;26(6):1620–46. doi: 10.1038/s44319-025-00394-9 (PMC11933320; doi:10.1038/s44319-025-00394-9)
Supplement: Supplementary file 4 — Source data Fig. 3 [file 44319_2025_394_MOESM4_ESM.zip › Figure 4/Figure 4B/Figure 4B.xlsx]

## Sheet: Sheet1
				biological replicate-1	biological replicate-2	biological replicate-3
	pDNA 0 h	WT	technical replicate-1	0.983959	0.995387	0.926588
			technical replicate-2	1.04006	0.961481	0.858565
			technical replicate-3	0.977162	1.04487	1.25701
		DSTYK KO-1	technical replicate-1	1.03049	1.59843	0.510506
			technical replicate-2	0.743977	1.98159	0.757858
			technical replicate-3	0.526071	1.86175	0.570382
		DSTYK KO-2	technical replicate-1	2.16846	3.48218	0.844793
			technical replicate-2	2.84153	3.11664	0.892962
			technical replicate-3	1.38192	1.47426	1.21982
		TBK1 KO-1	technical replicate-1	1.23399	4.35698	2.08976
			technical replicate-2	1.55114	3.01745	2.23975
			technical replicate-3	1.83189	3.49025	2.31874
		TBK1 KO-2	technical replicate-1	0.907519	0.506976	3.5801
			technical replicate-2	1.34723	1.85316	2.73208
			technical replicate-3	2.42839	1.71712	2.8481
		Double KO-1	technical replicate-1	0.550953	0.478523	2.00464
			technical replicate-2	0.503478	0.85658	2.5907
			technical replicate-3	0.673617	2.59667	2.30272
		Double KO-2	technical replicate-1	1.84463	1.41417	2.01858
			technical replicate-2	1.11213	4.16975	1.92297
			technical replicate-3	0.814129	1.56912	1.87039
	pDNA 12 h	WT	technical replicate-1	113.772	166.571	105.42
			technical replicate-2	115.36	152.217	112.206
			technical replicate-3	139.102	165.42	109.137
		DKKO-1	technical replicate-1	25.6342	30.8385	10.459
			technical replicate-2	24.761	35.4241	8.73417
			technical replicate-3	38.3193	25.2229	7.34453
		DKKO-2	technical replicate-1	25.223	32.1481	9.29639
			technical replicate-2	25.5751	17.5897	9.75857
			technical replicate-3	41.8359	25.932	8.67384
		TKO-1	technical replicate-1	0.825494	2.59068	2.75108
			technical replicate-2	0.733734	4.60541	3.22657
			technical replicate-3	1.44727	1.07425	3.27161
		TKO-2	technical replicate-1	3.99078	2.5315	4.25748
			technical replicate-2	3.93584	2.5491	3.38698
			technical replicate-3	6.61926	2.32945	4.89056
		DKO-1	technical replicate-1	0.544623	1.39152	3.13834
			technical replicate-2	0.718634	1.49139	2.86791
			technical replicate-3	1.43727	1.9679	2.62079
		DKO-2	technical replicate-1	0.968168	2.35109	3.03143
			technical replicate-2	1.60584	0.974903	4.65893
			technical replicate-3	2.06098	3.08085	4.16986
