# Supplementary material for: DSTYK phosphorylates STING at late endosomes to promote STING signaling
Source: EMBO Rep. 2025 Feb 20;26(6):1620–46. doi: 10.1038/s44319-025-00394-9 (PMC11933320; doi:10.1038/s44319-025-00394-9)
Supplement: Supplementary file 4 — Source data Fig. 3 [file 44319_2025_394_MOESM4_ESM.zip › Figure 4/Figure 4D/Figure 4D.xlsx]

## Sheet: Sheet1
				biological replicate-1	biological replicate-2	biological replicate-3
	pDNA 0 h	WT	technical replicate-1	1.29534	1.34413	1.02574
			technical replicate-2	1.00231	0.827408	0.970412
			technical replicate-3	0.770213	0.899173	1.00463
		DSTYK KO	technical replicate-1	2.73208	1.33484	0.808511
			technical replicate-2	1.54756	1.50178	0.652179
			technical replicate-3	1.3566	1.67792	0.595982
		DKO	technical replicate-1	1.34412	0.715325	0.53589
			technical replicate-2	1.66631	0.705477	0.358491
			technical replicate-3	1.91409	1.77359	0.602908
		DSTYK KO-F-DK	technical replicate-1	1.44727	4.50023	0.598744
			technical replicate-2	0.454808	2.9897	0.840902
			technical replicate-3	0.68936	3.41054	0.901257
		DKO-F-DK	technical replicate-1	0.930875	1.85747	0.475221
			technical replicate-2	0.440331	1.08173	0.380685
			technical replicate-3	1.15401	1.17555	0.573025
	pDNA 12 h	WT	technical replicate-1	153.277	208.419	142.354
			technical replicate-2	179.769	194.461	144.341
			technical replicate-3	184.823	186.54	130.992
		DSTYK KO	technical replicate-1	27.4741	49.0666	21.1611
			technical replicate-2	32.8996	43.9159	18.5499
			technical replicate-3	29.446	42.715	17.918
		DKO	technical replicate-1	1.70921	3.67226	0.625612
			technical replicate-2	1.7211	4.04649	0.70385
			technical replicate-3	0.825494	4.39746	0.540865
		DSTYK KO-F-DK	technical replicate-1	175.257	235.025	189.581
			technical replicate-2	169.287	199.006	166.188
			technical replicate-3	180.184	172.048	117.512
		DKO-F-DK	technical replicate-1	1.73307	2.56093	0.565136
			technical replicate-2	2.23974	3.54717	0.370275
			technical replicate-3	0.544623	2.1386	0.475221
