# Supplementary material for: DSTYK phosphorylates STING at late endosomes to promote STING signaling
Source: EMBO Rep. 2025 Feb 20;26(6):1620–46. doi: 10.1038/s44319-025-00394-9 (PMC11933320; doi:10.1038/s44319-025-00394-9)
Supplement: Supplementary file 4 — Source data Fig. 3 [file 44319_2025_394_MOESM4_ESM.zip › Figure 4/Figure 4F/Figure 4F.xlsx]

## Sheet: Sheet1
	STING GRASP65
pDNA	WT																				DSTYK KO																				TBK1 KO
0 h	-0.23	-0.24	-0.08	-0.31	-0.41	-0.11	-0.22	-0.28	-0.12	-0.31	-0.04	-0.3	-0.14	-0.31	-0.27	-0.24	-0.4	-0.17	-0.09	-0.36	-0.13	-0.22	-0.12	-0.13	-0.22	-0.12	-0.5	-0.26	-0.05	-0.33	-0.23	-0.11	-0.06	-0.12	-0.25	-0.17	-0.32	-0.35	-0.14	-0.38	-0.34	-0.31	-0.3	-0.34	-0.23	-0.3	-0.29	-0.32	-0.19
3 h	0.38	0.37	0.58	0.71	0.38	0.45	0.54	0.67	0.55	0.4	0.64	0.42	0.59	0.36	0.61	0.56	0.65	0.32	0.67	0.72	0.4	0.66	0.47	0.27	0.66	0.47	0.5	0.44	0.71	0.22	0.57	0.55	0.36	0.35	0.32	0.62	0.72	0.4	0.78	0.68	0.36	0.53	0.48	0.54	0.53	0.48	0.65	0.4	0.46
8 h	-0.07	-0.01	-0.26	0.12	0.15	-0.03	0.09	0.09	-0.11	0.1	0.13	-0.15	-0.01	-0.05	0.18	0.08	0.07	-0.05	0.13	0.08	-0.02	0.2	0.12	-0.02	0.2	0.07	-0.23	0.04	0.06	0.16	-0.05	0.18	0.19	0.17	0.15	-0.15	-0.15	-0.16	0.03	0.16	0.09	0.03	-0.24	0.09	0.03	-0.1	0.05	0.02	0.1
12 h	-0.1	-0.41	-0.21	-0.17	-0.15	-0.11	-0.16	-0.04	-0.47	-0.14	-0.28	-0.12	-0.33	0.03	0.07	-0.38	-0.21	-0.18	-0.16	-0.06	0.23	-0.2	-0.04	0.12	-0.2	-0.04	0.11	-0.11	0.02	-0.11	-0.01	-0.09	-0.01	-0.11	-0.08	0.05	0.04	-0.03	0.02	0.05	-0.1	-0.03	-0.13	-0.1	-0.03	-0.13	0.03	-0.22	-0.18
18 h	-0.75	-0.37	-0.3	-0.09	-0.16	-0.05	-0.16	-0.41	-0.44	-0.07	-0.16	-0.17	-0.19	-0.11	-0.13	-0.19	-0.22	-0.12	-0.17	-0.14	-0.17	-0.22	-0.31	-0.17	-0.22	-0.31	-0.22	-0.18	-0.18	-0.17	-0.06	-0.28	-0.1	-0.13	-0.27	-0.16	-0.38	-0.1	-0.43	-0.4	-0.22	-0.13	-0.24	-0.22	-0.04	-0.15	-0.1	-0.08	-0.34
24 h	-0.29	-0.18	-0.36	-0.6	-0.52	-0.09	-0.31	-0.44	-0.45	-0.37	-0.21	-0.24	-0.27	-0.28	-0.32	-0.02	-0.23	-0.34	-0.35	-0.3	-0.54	-0.19	-0.25	-0.37	-0.19	-0.09	-0.22	-0.31	-0.5	-0.29	-0.38	-0.28	-0.22	-0.32	-0.41	-0.17	-0.22	-0.66	-0.23	-0.25	-0.15	-0.23	-0.12	-0.31	-0.39	-0.13	-0.33	-0.16	-0.34
	biological replicate-1	biological replicate-2	biological replicate-3	biological replicate-4	biological replicate-5	biological replicate-6	biological replicate-7	biological replicate-8	biological replicate-9	biological replicate-10	biological replicate-11	biological replicate-12	biological replicate-13	biological replicate-14	biological replicate-15	biological replicate-16	biological replicate-17	biological replicate-18	biological replicate-19	biological replicate-20	biological replicate-1	biological replicate-2	biological replicate-3	biological replicate-4	biological replicate-5	biological replicate-6	biological replicate-7	biological replicate-8	biological replicate-9	biological replicate-10	biological replicate-11	biological replicate-12	biological replicate-13	biological replicate-14	biological replicate-15	biological replicate-16	biological replicate-17	biological replicate-18	biological replicate-19	biological replicate-20	biological replicate-1	biological replicate-2	biological replicate-3	biological replicate-4	biological replicate-5	biological replicate-6	biological replicate-7	biological replicate-8	biological replicate-9
	STING Rab7
pDNA	WT																				DSTYK KO																				TBK1 KO
0 h	-0.21	-0.49	-0.29	-0.18	-0.14	-0.33	-0.14	-0.27	-0.44	-0.36	-0.13	-0.43	-0.28	-0.26	-0.5	-0.35	-0.43	-0.22	-0.12	-0.23	-0.42	-0.47	-0.2	-0.36	-0.47	-0.18	-0.38	-0.33	-0.27	-0.16	-0.22	-0.15	-0.24	-0.24	-0.46	-0.17	-0.36	-0.22	-0.23	-0.14	-0.5	-0.32	-0.41	-0.5	-0.34	-0.41	-0.12	-0.41	-0.38
3 h	-0.42	-0.21	-0.48	-0.42	-0.21	-0.48	-0.33	-0.48	-0.09	-0.34	-0.21	-0.2	-0.13	-0.21	-0.31	-0.29	-0.42	-0.47	-0.33	-0.29	-0.4	-0.21	-0.14	-0.41	-0.17	-0.14	-0.13	-0.22	-0.04	-0.37	-0.16	-0.21	-0.43	-0.16	-0.23	-0.13	-0.17	-0.16	-0.3	-0.33	-0.45	-0.37	-0.16	-0.45	-0.35	-0.23	-0.29	-0.19	-0.37
8 h	0.2	0.47	0.06	0.2	0.47	0.25	0.45	0.48	0.33	0.49	0.34	0.24	0.27	0.5	0.47	0.47	0.32	0.51	0.37	0.3	0.34	0.39	0.34	0.39	0.63	0.42	0.47	0.45	0.35	0.52	0.4	0.43	0.51	0.54	0.38	0.54	0.35	0.3	0.56	0.51	0.12	-0.1	-0.07	-0.25	-0.1	-0.07	-0.17	-0.15	-0.09
12 h	0.53	0.43	0.54	0.53	0.43	0.54	0.5	0.57	0.4	0.42	0.48	0.41	0.47	0.46	0.59	0.59	0.6	0.65	0.54	0.43	0.48	0.45	0.56	0.48	0.45	0.58	0.41	0.5	0.36	0.64	0.52	0.35	0.4	0.65	0.46	0.64	0.69	0.45	0.48	0.44	-0.17	-0.22	-0.33	-0.12	-0.22	0.02	-0.03	0.11	-0.15
18 h	0.73	0.61	0.27	0.73	0.61	0.58	0.76	0.64	0.58	0.73	0.65	0.68	0.44	0.68	0.75	0.74	0.71	0.51	0.59	0.63	0.6	0.52	0.58	0.51	0.52	0.58	0.53	0.72	0.61	0.63	0.49	0.46	0.68	0.64	0.55	0.57	0.63	0.59	0.59	0.65	-0.39	-0.07	-0.04	0.04	0.08	-0.04	-0.29	-0.14	0.07
24 h	0.65	0.8	0.86	0.57	0.8	0.86	0.63	0.74	0.66	0.68	0.76	0.73	0.67	0.67	0.72	0.67	0.61	0.62	0.66	0.57	0.63	0.59	0.57	0.63	0.76	0.57	0.71	0.78	0.75	0.43	0.79	0.43	0.45	0.61	0.39	0.58	0.56	0.6	0.63	0.66	-0.08	-0.12	-0.19	-0.08	0.02	-0.03	0.03	-0.06	-0.22
	biological replicate-1	biological replicate-2	biological replicate-3	biological replicate-4	biological replicate-5	biological replicate-6	biological replicate-7	biological replicate-8	biological replicate-9	biological replicate-10	biological replicate-11	biological replicate-12	biological replicate-13	biological replicate-14	biological replicate-15	biological replicate-16	biological replicate-17	biological replicate-18	biological replicate-19	biological replicate-20	biological replicate-1	biological replicate-2	biological replicate-3	biological replicate-4	biological replicate-5	biological replicate-6	biological replicate-7	biological replicate-8	biological replicate-9	biological replicate-10	biological replicate-11	biological replicate-12	biological replicate-13	biological replicate-14	biological replicate-15	biological replicate-16	biological replicate-17	biological replicate-18	biological replicate-19	biological replicate-20	biological replicate-1	biological replicate-2	biological replicate-3	biological replicate-4	biological replicate-5	biological replicate-6	biological replicate-7	biological replicate-8	biological replicate-9
[truncated: 11 more columns]
