# Supplementary material for: DSTYK phosphorylates STING at late endosomes to promote STING signaling
Source: EMBO Rep. 2025 Feb 20;26(6):1620–46. doi: 10.1038/s44319-025-00394-9 (PMC11933320; doi:10.1038/s44319-025-00394-9)
Supplement: Supplementary file 5 — Source data Fig. 4 [file 44319_2025_394_MOESM5_ESM.zip]

Archive with 86 entries (70 files):
- Figure 5/
- Figure 5/Figure 5A/
- Figure 5/Figure 5A/F-STING+TBK1+GRASP65 0 h/
- Figure 5/Figure 5A/F-STING+TBK1+GRASP65 0 h/F-STING TBK1 GRASP65 0-1_w1CSU RFP.TIF
- Figure 5/Figure 5A/F-STING+TBK1+GRASP65 0 h/F-STING TBK1 GRASP65 0-1_w2CSU GFP.TIF
- Figure 5/Figure 5A/F-STING+TBK1+GRASP65 0 h/F-STING TBK1 GRASP65 0-1_w3CSU Cy5.TIF
- Figure 5/Figure 5A/F-STING+TBK1+GRASP65 0 h/F-STING TBK1 GRASP65 0-1_w4CSU DAPI.TIF
- Figure 5/Figure 5A/F-STING+TBK1+GRASP65 0 h/F-STING TBK1 GRASP65 0-1_w4CSU merge.TIF
- Figure 5/Figure 5A/F-STING+TBK1+GRASP65 3 h/
- Figure 5/Figure 5A/F-STING+TBK1+GRASP65 3 h/F-STING TBK1 GRASP65 3-3_w1CSU RFP.TIF
- Figure 5/Figure 5A/F-STING+TBK1+GRASP65 3 h/F-STING TBK1 GRASP65 3-3_w2CSU GFP.TIF
- Figure 5/Figure 5A/F-STING+TBK1+GRASP65 3 h/F-STING TBK1 GRASP65 3-3_w3CSU Cy5.TIF
- Figure 5/Figure 5A/F-STING+TBK1+GRASP65 3 h/F-STING TBK1 GRASP65 3-3_w4CSU DAPI.TIF
- Figure 5/Figure 5A/F-STING+TBK1+GRASP65 3 h/F-STING TBK1 GRASP65 3-3_w4CSU merge.TIF
- Figure 5/Figure 5A/F-STING+TBK1+LAMP1 0 h/
- Figure 5/Figure 5A/F-STING+TBK1+LAMP1 0 h/F-STING TBK1 LAMP1 0-2_w1CSU RFP.TIF
- Figure 5/Figure 5A/F-STING+TBK1+LAMP1 0 h/F-STING TBK1 LAMP1 0-2_w2CSU GFP.TIF
- Figure 5/Figure 5A/F-STING+TBK1+LAMP1 0 h/F-STING TBK1 LAMP1 0-2_w3CSU Cy5.TIF
- Figure 5/Figure 5A/F-STING+TBK1+LAMP1 0 h/F-STING TBK1 LAMP1 0-2_w4CSU DAPI.TIF
- Figure 5/Figure 5A/F-STING+TBK1+LAMP1 0 h/F-STING TBK1 LAMP1 0-2_w4CSU merge.TIF
- Figure 5/Figure 5A/F-STING+TBK1+LAMP1 12 h/
- Figure 5/Figure 5A/F-STING+TBK1+LAMP1 12 h/F-STING TBK1 LAMP1 12-7_w1CSU RFP.TIF
- Figure 5/Figure 5A/F-STING+TBK1+LAMP1 12 h/F-STING TBK1 LAMP1 12-7_w2CSU GFP.TIF
- Figure 5/Figure 5A/F-STING+TBK1+LAMP1 12 h/F-STING TBK1 LAMP1 12-7_w3CSU Cy5.TIF
- Figure 5/Figure 5A/F-STING+TBK1+LAMP1 12 h/F-STING TBK1 LAMP1 12-7_w4CSU DAPI.TIF
- Figure 5/Figure 5A/F-STING+TBK1+LAMP1 12 h/F-STING TBK1 LAMP1 12-7_w4CSU merge.TIF
- Figure 5/Figure 5A/F-STING+TBK1+LAMP1 24 h/
- Figure 5/Figure 5A/F-STING+TBK1+LAMP1 24 h/F-STING TBK1 LAMP1 24-5_w1CSU RFP.TIF
- Figure 5/Figure 5A/F-STING+TBK1+LAMP1 24 h/F-STING TBK1 LAMP1 24-5_w2CSU GFP.TIF
- Figure 5/Figure 5A/F-STING+TBK1+LAMP1 24 h/F-STING TBK1 LAMP1 24-5_w3CSU Cy5.TIF
- Figure 5/Figure 5A/F-STING+TBK1+LAMP1 24 h/F-STING TBK1 LAMP1 24-5_w4CSU DAPI.TIF
- Figure 5/Figure 5A/F-STING+TBK1+LAMP1 24 h/F-STING TBK1 LAMP1 24-5_w4CSU merge.TIF
- Figure 5/Figure 5B/
- Figure 5/Figure 5B/F-DK STING TBK1 0-3_w1CSU GFP.TIF
- Figure 5/Figure 5B/F-DK STING TBK1 0-3_w2CSU RFP.TIF
- Figure 5/Figure 5B/F-DK STING TBK1 0-3_w3CSU Cy5.TIF
- Figure 5/Figure 5B/F-DK STING TBK1 0-3_w4CSU DAPI.TIF
- Figure 5/Figure 5B/F-DK STING TBK1 0-3_w4CSU merge.TIF
- Figure 5/Figure 5B/F-DK STING TBK1 24-5_w1CSU GFP.TIF
- Figure 5/Figure 5B/F-DK STING TBK1 24-5_w2CSU RFP.TIF
- Figure 5/Figure 5B/F-DK STING TBK1 24-5_w3CSU Cy5.TIF
- Figure 5/Figure 5B/F-DK STING TBK1 24-5_w4CSU DAPI.TIF
- Figure 5/Figure 5B/F-DK STING TBK1 24-5_w4CSU merge.TIF
- Figure 5/Figure 5C/
- Figure 5/Figure 5C/DK KO-TMEM192-STING/
- Figure 5/Figure 5C/DK KO-TMEM192-STING/DKKO-F-T192 RAB7 0-2_w1CSU GFP.TIF
- Figure 5/Figure 5C/DK KO-TMEM192-STING/DKKO-F-T192 RAB7 0-2_w2CSU RFP.TIF
- Figure 5/Figure 5C/DK KO-TMEM192-STING/DKKO-F-T192 RAB7 0-2_w3CSU DAPI.TIF
- Figure 5/Figure 5C/DK KO-TMEM192-STING/DKKO-F-T192 RAB7 0-2_w3CSU merge.TIF
- Figure 5/Figure 5C/DK KO-TMEM192-STING/DKKO-F-T192 RAB7 24-6_w1CSU GFP.TIF
- Figure 5/Figure 5C/DK KO-TMEM192-STING/DKKO-F-T192 RAB7 24-6_w2CSU RFP.TIF
- Figure 5/Figure 5C/DK KO-TMEM192-STING/DKKO-F-T192 RAB7 24-6_w3CSU DAPI.TIF
- Figure 5/Figure 5C/DK KO-TMEM192-STING/DKKO-F-T192 RAB7 24-6_w3CSU merge.TIF
- Figure 5/Figure 5C/DKO-TMEM192-STING/
- Figure 5/Figure 5C/DKO-TMEM192-STING/DKO-F-T192 RAB7 0-3_w1CSU GFP.TIF
- Figure 5/Figure 5C/DKO-TMEM192-STING/DKO-F-T192 RAB7 0-3_w2CSU RFP.TIF
- Figure 5/Figure 5C/DKO-TMEM192-STING/DKO-F-T192 RAB7 0-3_w3CSU DAPI.TIF
- Figure 5/Figure 5C/DKO-TMEM192-STING/DKO-F-T192 RAB7 0-3_w3CSU merge.TIF
- Figure 5/Figure 5C/DKO-TMEM192-STING/DKO-F-T192 RAB7 24-5_w1CSU GFP.TIF
- Figure 5/Figure 5C/DKO-TMEM192-STING/DKO-F-T192 RAB7 24-5_w2CSU RFP.TIF
- Figure 5/Figure 5C/DKO-TMEM192-STING/DKO-F-T192 RAB7 24-5_w3CSU DAPI.TIF
- Figure 5/Figure 5C/DKO-TMEM192-STING/DKO-F-T192 RAB7 24-5_w3CSU merge.TIF
- Figure 5/Figure 5C/TBK1 KO-TMEM192-STING/
- Figure 5/Figure 5C/TBK1 KO-TMEM192-STING/TBK1 KO-F-T912-139-379 RAB7 24-6_w1CSU RFP.TIF
- Figure 5/Figure 5C/TBK1 KO-TMEM192-STING/TBK1 KO-F-T912-139-379 RAB7 24-6_w2CSU GFP.TIF
- Figure 5/Figure 5C/TBK1 KO-TMEM192-STING/TBK1 KO-F-T912-139-379 RAB7 24-6_w3CSU DAPI.TIF
- Figure 5/Figure 5C/TBK1 KO-TMEM192-STING/TBK1 KO-F-T912-139-379 RAB7 24-6_w3CSU merge.TIF
- Figure 5/Figure 5C/TBK1 KO-TMEM192-STING/TBK1KO-F-T192 RAB7 0-4_w1CSU GFP.TIF
- Figure 5/Figure 5C/TBK1 KO-TMEM192-STING/TBK1KO-F-T192 RAB7 0-4_w2CSU RFP.TIF
- Figure 5/Figure 5C/TBK1 KO-TMEM192-STING/TBK1KO-F-T192 RAB7 0-4_w3CSU DAPI.TIF
- Figure 5/Figure 5C/TBK1 KO-TMEM192-STING/TBK1KO-F-T192 RAB7 0-4_w3CSU merge.TIF
- Figure 5/Figure 5C/WT-TMEM192-STING/
- Figure 5/Figure 5C/WT-TMEM192-STING/WT-F-T192 RAB7 0-4_w1CSU GFP.TIF
- Figure 5/Figure 5C/WT-TMEM192-STING/WT-F-T192 RAB7 0-4_w2CSU RFP.TIF
- Figure 5/Figure 5C/WT-TMEM192-STING/WT-F-T192 RAB7 0-4_w3CSU DAPI.TIF
- Figure 5/Figure 5C/WT-TMEM192-STING/WT-F-T192 RAB7 0-4_w3CSU merge.TIF
- Figure 5/Figure 5C/WT-TMEM192-STING/WT-F-T192 RAB7 24-4_w1CSU GFP.TIF
- Figure 5/Figure 5C/WT-TMEM192-STING/WT-F-T192 RAB7 24-4_w2CSU RFP.TIF
- Figure 5/Figure 5C/WT-TMEM192-STING/WT-F-T192 RAB7 24-4_w3CSU DAPI.TIF
- Figure 5/Figure 5C/WT-TMEM192-STING/WT-F-T192 RAB7 24-4_w3CSU merge.TIF
- Figure 5/Figure 5D/
- Figure 5/Figure 5D/Figure 5D.TIF
- Figure 5/Figure 5E/
- Figure 5/Figure 5E/Figure 5E.TIF
- Figure 5/Figure 5F/
- Figure 5/Figure 5F/Figure 5F.TIF
