# Supplementary material for: DSTYK phosphorylates STING at late endosomes to promote STING signaling
Source: EMBO Rep. 2025 Feb 20;26(6):1620–46. doi: 10.1038/s44319-025-00394-9 (PMC11933320; doi:10.1038/s44319-025-00394-9)
Supplement: Supplementary file 6 — Source data Fig. 5 [file 44319_2025_394_MOESM6_ESM.zip]

Archive with 17 entries (8 files):
- Figure 6/
- Figure 6/Figure 6A/
- Figure 6/Figure 6A/Figure 6A.xlsx
- Figure 6/Figure 6B/
- Figure 6/Figure 6B/Figure 6B.xlsx
- Figure 6/Figure 6C/
- Figure 6/Figure 6C/Figure 6C.xlsx
- Figure 6/Figure 6D/
- Figure 6/Figure 6D/Figure 6D.xlsx
- Figure 6/Figure 6E/
- Figure 6/Figure 6E/Figure 6E.xlsx
- Figure 6/Figure 6F/
- Figure 6/Figure 6F/Figure 6F.xlsx
- Figure 6/Figure 6G/
- Figure 6/Figure 6G/Figure 6G.xlsx
- Figure 6/Figure 6H/
- Figure 6/Figure 6H/Figure 6H.xlsx
