# Supplementary material for: DSTYK phosphorylates STING at late endosomes to promote STING signaling
Source: EMBO Rep. 2025 Feb 20;26(6):1620–46. doi: 10.1038/s44319-025-00394-9 (PMC11933320; doi:10.1038/s44319-025-00394-9)
Supplement: Supplementary file 6 — Source data Fig. 5 [file 44319_2025_394_MOESM6_ESM.zip › Figure 6/Figure 6A/Figure 6A.xlsx]

## Sheet: Sheet1
	IL6
				technical replicate-1	technical replicate-2	technical replicate-3
	pDNA 0 h	WT	biological replicate-1	1.04247	1.20581	0.795536
			biological replicate-2	1.23971	1.26576	1.16473
			biological replicate-3	1.16473	1.09429	1.01396
		DSTYK KO	biological replicate-1	33.5135	36.4203	29.3781
			biological replicate-2	44.7349	51.032	42.6162
			biological replicate-3	31.8524	36.0851	31.4139
	pDNA 12 h	WT	biological replicate-1	0.168016	0.267326	0.217136
			biological replicate-2	0.165703	0.166855	0.13274
			biological replicate-3	0.151074	0.185994	0.141938
		DSTYK KO	biological replicate-1	7.92642	7.92642	7.65642
			biological replicate-2	5.88348	8.3205	5.96561
			biological replicate-3	6.71166	6.48304	6.30576
	IFNB
				technical replicate-1	technical replicate-2	technical replicate-3
	pDNA 0 h	WT	biological replicate-1	1.31342	1.38831	1.29534
			biological replicate-2	1.00696	0.986233	1.00696
			biological replicate-3	1.20859	1.25992	1.22547
		DSTYK KO	biological replicate-1	41.8356	43.311	40.9747
			biological replicate-2	48.5029	47.5048	44.3235
			biological replicate-3	50.5626	49.8665	47.5048
	pDNA 12 h	WT	biological replicate-1	0.609907	0.549679	0.597355
			biological replicate-2	0.511686	0.548411	0.497694
			biological replicate-3	0.773782	0.650671	0.45376
		DSTYK KO	biological replicate-1	8.91763	8.37831	8.37831
			biological replicate-2	6.27667	6.19026	5.77572
			biological replicate-3	10.654	9.40436	8.95895
