# Supplementary material for: DSTYK phosphorylates STING at late endosomes to promote STING signaling
Source: EMBO Rep. 2025 Feb 20;26(6):1620–46. doi: 10.1038/s44319-025-00394-9 (PMC11933320; doi:10.1038/s44319-025-00394-9)
Supplement: Supplementary file 6 — Source data Fig. 5 [file 44319_2025_394_MOESM6_ESM.zip › Figure 6/Figure 6B/Figure 6B.xlsx]

## Sheet: Sheet1
				IFNB							IL6
Dstykfl/fl	SeV 0 h	biological replicate-1	technical replicate-1	1.04972			Dstykfl/fl	SeV 0 h	biological replicate-1	technical replicate-1	1.00231
			technical replicate-2	1.02101						technical replicate-2	1.00231
			technical replicate-3	0.933033						technical replicate-3	0.995387
		biological replicate-2	technical replicate-1	1.05702					biological replicate-2	technical replicate-1	1.09682
			technical replicate-2	0.986233						technical replicate-2	0.780965
			technical replicate-3	1.12506						technical replicate-3	0.995387
		biological replicate-3	technical replicate-1	0.854605					biological replicate-3	technical replicate-1	1.34102
			technical replicate-2	0.872562						technical replicate-2	1.25992
			technical replicate-3	1.15936						technical replicate-3	1.46747
	SeV 12 h	biological replicate-1	technical replicate-1	42.5179				SeV 12 h	biological replicate-1	technical replicate-1	53.4453
			technical replicate-2	44.0173						technical replicate-2	53.0761
			technical replicate-3	43.1115						technical replicate-3	53.817
		biological replicate-2	technical replicate-1	44.4259					biological replicate-2	technical replicate-1	49.5217
			technical replicate-2	43.5117						technical replicate-2	47.8348
			technical replicate-3	41.7392						technical replicate-3	47.1763
		biological replicate-3	technical replicate-1	33.1285					biological replicate-3	technical replicate-1	39.1242
			technical replicate-2	34.0598						technical replicate-2	41.355
			technical replicate-3	32.8996						technical replicate-3	36.7581
Dstyk-/-	SeV 0 h	biological replicate-1	technical replicate-1	0.522437			Dstyk-/-	SeV 0 h	biological replicate-1	technical replicate-1	0.202126
			technical replicate-2	0.511686						technical replicate-2	0.15749
			technical replicate-3	0.533415						technical replicate-3	0.24037
		biological replicate-2	technical replicate-1	0.515245					biological replicate-2	technical replicate-1	0.270431
			technical replicate-2	0.52973						technical replicate-2	0.203532
			technical replicate-3	0.533415						technical replicate-3	0.182167
		biological replicate-3	technical replicate-1	0.475218					biological replicate-3	technical replicate-1	0.126452
			technical replicate-2	0.545882						technical replicate-2	0.199804
			technical replicate-3	0.465438						technical replicate-3	0.211197
	SeV 12 h	biological replicate-1	technical replicate-1	38.3193				SeV 12 h	biological replicate-1	technical replicate-1	43.713
			technical replicate-2	37.5307						technical replicate-2	44.3232
			technical replicate-3	36.0019						technical replicate-3	41.355
		biological replicate-2	technical replicate-1	32					biological replicate-2	technical replicate-1	43.0118
			technical replicate-2	29.0406						technical replicate-2	42.7147
			technical replicate-3	29.6508						technical replicate-3	40.4105
		biological replicate-3	technical replicate-1	41.0696					biological replicate-3	technical replicate-1	44.1191
			technical replicate-2	37.5307						technical replicate-2	42.9126
			technical replicate-3	39.1245						technical replicate-3	42.3218
