# Supplementary material for: DSTYK phosphorylates STING at late endosomes to promote STING signaling
Source: EMBO Rep. 2025 Feb 20;26(6):1620–46. doi: 10.1038/s44319-025-00394-9 (PMC11933320; doi:10.1038/s44319-025-00394-9)
Supplement: Supplementary file 6 — Source data Fig. 5 [file 44319_2025_394_MOESM6_ESM.zip › Figure 6/Figure 6C/Figure 6C.xlsx]

## Sheet: Sheet1
		IFNB
					technical replicate-1	technical replicate-2	technical replicate-3
		pDNA 0 h	WT	biological replicate-1	0.943876	0.690958	1.53333
				biological replicate-2	0.858565	0.76313	0.721965
				biological replicate-3	0.866541	0.57568	0.625612
			DSTYK KO	biological replicate-1	165.421	168.897	155.417
				biological replicate-2	227.544	240.518	212.306
				biological replicate-3	162.392	161.271	149.431
		pDNA 12 h	WT	biological replicate-1	0.496547	0.615573	0.590498
				biological replicate-2	0.138696	0.136787	0.183011
				biological replicate-3	0.0947323	0.103665	0.0698304
			DSTYK KO	biological replicate-1	27.2843	27.6652	23.1029
				biological replicate-2	22.7848	20.6776	21.8566
				biological replicate-3	39.3058	37.1855	46.4199
		IL6
					technical replicate-1	technical replicate-2	technical replicate-3
		pDNA 0 h	WT	biological replicate-1	0.888843	1.05702	1.06437
				biological replicate-2	0.9417	0.579685	0.728671
				biological replicate-3	0.756111	1.4914	0.937357
			DSTYK KO	biological replicate-1	104.209	65.0438	74.7157
				biological replicate-2	259.574	219.793	194.012
				biological replicate-3	105.177	141.697	150.819
		pDNA 12 h	WT	biological replicate-1	3.21171	4.32692	4.38732
				biological replicate-2	1.44063	1.45065	1.56558
				biological replicate-3	0.754383	0.897118	0.791889
			DSTYK KO	biological replicate-1	30.485	26.5388	24.252
				biological replicate-2	17.1484	18.3792	15.8895
				biological replicate-3	40.7859	42.2243	45.5696
