# Supplementary material for: DSTYK phosphorylates STING at late endosomes to promote STING signaling
Source: EMBO Rep. 2025 Feb 20;26(6):1620–46. doi: 10.1038/s44319-025-00394-9 (PMC11933320; doi:10.1038/s44319-025-00394-9)
Supplement: Supplementary file 6 — Source data Fig. 5 [file 44319_2025_394_MOESM6_ESM.zip › Figure 6/Figure 6D/Figure 6D.xlsx]

## Sheet: Sheet1
	IFNB
				technical replicate-1	technical replicate-2	technical replicate-3
	SeV 0 h	WT	biological replicate-1	0.963709	1.10701	0.937357
			biological replicate-2	1.72509	1.55474	1.42077
			biological replicate-3	1.28343	1.13288	1.02101
		DSTYK KO	biological replicate-1	25.9921	25.9921	24.4201
			biological replicate-2	28.0514	28.443	24.761
			biological replicate-3	29.7882	31.0532	27.9867
	SeV 12 h	WT	biological replicate-1	1.09177	1.17827	0.827408
			biological replicate-2	0.276115	0.3216	0.308499
			biological replicate-3	0.177596	0.185138	0.171546
		DSTYK KO	biological replicate-1	28.6408	29.6508	28.6408
			biological replicate-2	30.9816	28.5089	26.2335
			biological replicate-3	33.9813	30.4141	30.6257
	IL6
				technical replicate-1	technical replicate-2	technical replicate-3
	SeV 0 h	WT	biological replicate-1	0.941696	1.0163	1.04488
			biological replicate-2	0.876608	0.870552	0.823593
			biological replicate-3	1.29236	1.32869	1.33793
		DSTYK KO	biological replicate-1	13.3614	14.1233	12.2101
			biological replicate-2	13.7688	14.2544	13.3923
			biological replicate-3	15.455	15.6708	15.8895
	SeV 12 h	WT	biological replicate-1	2.50244	2.3511	2.38392
			biological replicate-2	1.66633	1.66633	1.78593
			biological replicate-3	1.35974	1.35974	1.34102
		DSTYK KO	biological replicate-1	14.7913	15.1021	14.1887
			biological replicate-2	14.6213	14.0257	13.9288
			biological replicate-3	14.8254	13.9288	13.9288
