# Supplementary material for: DSTYK phosphorylates STING at late endosomes to promote STING signaling
Source: EMBO Rep. 2025 Feb 20;26(6):1620–46. doi: 10.1038/s44319-025-00394-9 (PMC11933320; doi:10.1038/s44319-025-00394-9)
Supplement: Supplementary file 6 — Source data Fig. 5 [file 44319_2025_394_MOESM6_ESM.zip › Figure 6/Figure 6E/Figure 6E.xlsx]

## Sheet: Sheet1
	CONTROL	biological repicate-1	biological repicate-2	biological repicate-3
	technical replicate-1	0.890899	0.922314	0.97942
	technical replicate-2	1.06683	1.00928	0.790041
	technical replicate-3	1.05214	0.968168	0.913831
	DSTYK KO	biological repicate-1	biological repicate-2	biological repicate-3
	technical replicate-1	1.90968	2.11892	1.44727
	technical replicate-2	2.22427	2.46798	1.65099
	technical replicate-3	2.77663	3.05957	2.1785
