# Supplementary material for: DSTYK phosphorylates STING at late endosomes to promote STING signaling
Source: EMBO Rep. 2025 Feb 20;26(6):1620–46. doi: 10.1038/s44319-025-00394-9 (PMC11933320; doi:10.1038/s44319-025-00394-9)
Supplement: Supplementary file 6 — Source data Fig. 5 [file 44319_2025_394_MOESM6_ESM.zip › Figure 6/Figure 6F/Figure 6F.xlsx]

## Sheet: Sheet1
					IFNB							IL6
	Dstykfl/fl	CON	biological replicate-1	technical replicate-1	0.977162			Dstykfl/fl	CON	biological replicate-1	technical replicate-1	1
				technical replicate-2	0.983959						technical replicate-2	0.993092
				technical replicate-3	1.04006						technical replicate-3	1.00696
			biological replicate-2	technical replicate-1	0.926588					biological replicate-2	technical replicate-1	0.909616
				technical replicate-2	0.895025						technical replicate-2	0.995387
				technical replicate-3	1.11729						technical replicate-3	0.988512
			biological replicate-3	technical replicate-1	0.990803					biological replicate-3	technical replicate-1	1.02101
				technical replicate-2	0.950442						technical replicate-2	0.972655
				technical replicate-3	1.09936						technical replicate-3	1.02811
			biological replicate-4	technical replicate-1	0.510506					biological replicate-4	technical replicate-1	0.84284
				technical replicate-2	0.624165						technical replicate-2	0.909616
				technical replicate-3	0.61132						technical replicate-3	0.872562
			biological replicate-5	technical replicate-1	0.549682					biological replicate-5	technical replicate-1	0.80107
				technical replicate-2	0.627058						technical replicate-2	0.840896
				technical replicate-3	0.622726						technical replicate-3	0.779165
	Dstyk-/-	CON	biological replicate-1	technical replicate-1	0.679874			Dstyk-/-	CON	biological replicate-1	technical replicate-1	0.997694
				technical replicate-2	0.903339						technical replicate-2	1.03288
				technical replicate-3	0.808511						technical replicate-3	0.905427
			biological replicate-2	technical replicate-1	0.862544					biological replicate-2	technical replicate-1	0.986233
				technical replicate-2	0.911725						technical replicate-2	1.04247
				technical replicate-3	0.690958						technical replicate-3	0.965936
			biological replicate-3	technical replicate-1	0.959264					biological replicate-3	technical replicate-1	0.995387
				technical replicate-2	0.858565						technical replicate-2	0.974903
				technical replicate-3	0.864537						technical replicate-3	0.854605
			biological replicate-4	technical replicate-1	0.521233					biological replicate-4	technical replicate-1	0.831236
				technical replicate-2	0.456916						technical replicate-2	0.814129
				technical replicate-3	0.460094						technical replicate-3	0.802921
			biological replicate-5	technical replicate-1	0.579685					biological replicate-5	technical replicate-1	0.918066
				technical replicate-2	0.484088						technical replicate-2	0.911725
				technical replicate-3	0.533419						technical replicate-3	0.850669
	Dstykfl/fl	VACV	biological replicate-1	technical replicate-1	110.151			Dstykfl/fl	VACV	biological replicate-1	technical replicate-1	131.295
				technical replicate-2	186.54						technical replicate-2	134.054
				technical replicate-3	185.251						technical replicate-3	134.986
			biological replicate-2	technical replicate-1	222.347					biological replicate-2	technical replicate-1	128.89
				technical replicate-2	204.601						technical replicate-2	128
				technical replicate-3	175.663						technical replicate-3	122.786
			biological replicate-3	technical replicate-1	233.401					biological replicate-3	technical replicate-1	113.772
				technical replicate-2	213.29						technical replicate-2	137.187
				technical replicate-3	208.9						technical replicate-3	133.436
			biological replicate-4	technical replicate-1	230.188					biological replicate-4	technical replicate-1	139.102
				technical replicate-2	207.457						technical replicate-2	232.325
				technical replicate-3	193.564						technical replicate-3	135.298
			biological replicate-5	technical replicate-1	197.176					biological replicate-5	technical replicate-1	152.57
				technical replicate-2	187.837						technical replicate-2	201.318
				technical replicate-3	168.119						technical replicate-3	145.344
	Dstyk-/-	VACV	biological replicate-1	technical replicate-1	54.8215			Dstyk-/-	VACV	biological replicate-1	technical replicate-1	84.4485
				technical replicate-2	55.5868						technical replicate-2	53.8174
				technical replicate-3	74.8884						technical replicate-3	54.5686
			biological replicate-2	technical replicate-1	88.647					biological replicate-2	technical replicate-1	65.4958
				technical replicate-2	75.0614						technical replicate-2	64.5941
				technical replicate-3	94.3532						technical replicate-3	64.5941
			biological replicate-3	technical replicate-1	51.3873					biological replicate-3	technical replicate-1	46.0992
				technical replicate-2	54.6951						technical replicate-2	46.7427
				technical replicate-3	68.7525						technical replicate-3	47.0678
			biological replicate-4	technical replicate-1	65.3448					biological replicate-4	technical replicate-1	65.4958
				technical replicate-2	63.5579						technical replicate-2	66.4101
				technical replicate-3	65.3448						technical replicate-3	72.6721
			biological replicate-5	technical replicate-1	55.4586					biological replicate-5	technical replicate-1	54.0668
				technical replicate-2	57.0178						technical replicate-2	60.4081
				technical replicate-3	55.0755						technical replicate-3	59.9908
