# Supplementary material for: DSTYK phosphorylates STING at late endosomes to promote STING signaling
Source: EMBO Rep. 2025 Feb 20;26(6):1620–46. doi: 10.1038/s44319-025-00394-9 (PMC11933320; doi:10.1038/s44319-025-00394-9)
Supplement: Supplementary file 6 — Source data Fig. 5 [file 44319_2025_394_MOESM6_ESM.zip › Figure 6/Figure 6G/Figure 6G.xlsx]

## Sheet: Sheet1
	IFNB
				biological replicate-1	biological replicate-2	biological replicate-3	biological replicate-4	biological replicate-5
	WT	CON	technical replicate-1	1.17283	1.31039	0.892962	1.01866	0.733719
			technical replicate-2	0.858565	0.946058	0.874585	1.20303	0.703831
			technical replicate-3	0.993092	1.29235	1.36289	1.14605	0.968148
				biological replicate-1	biological replicate-2	biological replicate-3	biological replicate-4	biological replicate-5
	WT	VACV	technical replicate-1	143.013	196.266	171.65	206.024	164.658
			technical replicate-2	153.277	185.679	160.156	193.564	157.951
			technical replicate-3	174.853	174.45	161.27	188.271	153.631
				biological replicate-1	biological replicate-2	biological replicate-3	biological replicate-4	biological replicate-5
	DSTYK KO	CON	technical replicate-1	0.791867	0.665878	1.25992	1.16473	1.64338
			technical replicate-2	0.339935	0.625608	0.464365	2.15846	0.977162
			technical replicate-3	0.754363	0.511686	0.484084	0.97942	1.13027
				biological replicate-1	biological replicate-2	biological replicate-3	biological replicate-4	biological replicate-5
	DSTYK KO	VACV	technical replicate-1	47.2856	76.9938	75.5835	64	72.6721
			technical replicate-2	42.0295	75.9338	55.7152	72.0037	45.0461
			technical replicate-3	48.9532	70.3593	82.1393	53.0765	66.872
	IL-6
				biological replicate-1	biological replicate-2	biological replicate-3	biological replicate-4	biological replicate-5
	WT	CON	technical replicate-1	1.00696	1.89212	1.2114	0.957053	0.67987
			technical replicate-2	1.21419	2.42839	0.782775	0.937357	1.25992
			technical replicate-3	0.817902	2.41162	0.874585	0.930882	0.703845
				biological replicate-1	biological replicate-2	biological replicate-3	biological replicate-4	biological replicate-5
	WT	VACV	technical replicate-1	152.219	253.646	157.951	134.986	132.82
			technical replicate-2	210.839	199.006	155.776	131.295	131.903
			technical replicate-3	141.044	186.971	174.047	152.924	135.611
				biological replicate-1	biological replicate-2	biological replicate-3	biological replicate-4	biological replicate-5
	DSTYK KO	CON	technical replicate-1	0.548411	0.638753	1.23399	2.80889	1.29834
			technical replicate-2	0.974903	0.5717	0.915943	1.33793	1.06192
			technical replicate-3	0.484084	0.494256	0.652175	1.27456	1.29834
				biological replicate-1	biological replicate-2	biological replicate-3	biological replicate-4	biological replicate-5
	DSTYK KO	VACV	technical replicate-1	36.0851	66.1042	65.3448	50.5626	69.2302
			technical replicate-2	42.6162	68.9114	64	37.014	51.3869
			technical replicate-3	44.7349	67.9626	57.2816	32.2226	43.2111
