# Supplementary material for: DSTYK phosphorylates STING at late endosomes to promote STING signaling
Source: EMBO Rep. 2025 Feb 20;26(6):1620–46. doi: 10.1038/s44319-025-00394-9 (PMC11933320; doi:10.1038/s44319-025-00394-9)
Supplement: Supplementary file 6 — Source data Fig. 5 [file 44319_2025_394_MOESM6_ESM.zip › Figure 6/Figure 6H/Figure 6H.xlsx]

## Sheet: Sheet1
Dstykfl/fl	Dstyk-/-
19.9	19.8
20.4	21.3
21.7	20.1
20.2	20.9
15.1	20.7
26.1	24.9
25.4	24.5
26.4	23.3
24.9	24.3
23.4	23.5
