# Supplementary material for: DSTYK phosphorylates STING at late endosomes to promote STING signaling
Source: EMBO Rep. 2025 Feb 20;26(6):1620–46. doi: 10.1038/s44319-025-00394-9 (PMC11933320; doi:10.1038/s44319-025-00394-9)
Supplement: Supplementary file 7 — Source data Fig. 6 [file 44319_2025_394_MOESM7_ESM.zip]

Archive with 148 entries (111 files):
- Figure 2/
- Figure 2/Figure 2A/
- Figure 2/Figure 2A/Figure 2A.TIF
- Figure 2/Figure 2B/
- Figure 2/Figure 2B/Figure 2B-1.TIF
- Figure 2/Figure 2B/Figure 2B-2.TIF
- Figure 2/Figure 2C/
- Figure 2/Figure 2C/Figure 2C-1.TIF
- Figure 2/Figure 2C/Figure 2C-2.TIF
- Figure 2/Figure 2D/
- Figure 2/Figure 2D/Figure 2D.TIF
- Figure 2/Figure 2E/
- Figure 2/Figure 2E/0 h/
- Figure 2/Figure 2E/0 h/F-DK RAB7 0-1_w1CSU GFP.TIF
- Figure 2/Figure 2E/0 h/F-DK RAB7 0-1_w2CSU RFP.TIF
- Figure 2/Figure 2E/0 h/F-DK RAB7 0-1_w3CSU DAPI.TIF
- Figure 2/Figure 2E/0 h/F-DK RAB7 0-1_w3CSU merge.TIF
- Figure 2/Figure 2E/12 h/
- Figure 2/Figure 2E/12 h/F-DK RAB7 12-7_w1CSU GFP.TIF
- Figure 2/Figure 2E/12 h/F-DK RAB7 12-7_w2CSU RFP.TIF
- Figure 2/Figure 2E/12 h/F-DK RAB7 12-7_w3CSU DAPI.TIF
- Figure 2/Figure 2E/12 h/F-DK RAB7 12-7_w3CSU merge.TIF
- Figure 2/Figure 2E/24 h/
- Figure 2/Figure 2E/24 h/F-DK RAB7 24-1_w1CSU GFP.TIF
- Figure 2/Figure 2E/24 h/F-DK RAB7 24-1_w2CSU RFP.TIF
- Figure 2/Figure 2E/24 h/F-DK RAB7 24-1_w3CSU DAPI.TIF
- Figure 2/Figure 2E/24 h/F-DK RAB7 24-1_w3CSU merge.TIF
- Figure 2/Figure 2E/3 h/
- Figure 2/Figure 2E/3 h/F-DK RAB7 3-2_w1CSU GFP.TIF
- Figure 2/Figure 2E/3 h/F-DK RAB7 3-2_w2CSU RFP.TIF
- Figure 2/Figure 2E/3 h/F-DK RAB7 3-2_w3CSU DAPI.TIF
- Figure 2/Figure 2E/3 h/F-DK RAB7 3-2_w3CSU merge.TIF
- Figure 2/Figure 2F/
- Figure 2/Figure 2F/12 h/
- Figure 2/Figure 2F/12 h/F-DK LAMP1 12-3_w1CSU GFP.TIF
- Figure 2/Figure 2F/12 h/F-DK LAMP1 12-3_w2CSU RFP.TIF
- Figure 2/Figure 2F/12 h/F-DK LAMP1 12-3_w3CSU DAPI.TIF
- Figure 2/Figure 2F/12 h/F-DK LAMP1 12-3_w3CSU merge.TIF
- Figure 2/Figure 2G/
- Figure 2/Figure 2G/0 h/
- Figure 2/Figure 2G/0 h/C1-Sparse_5_Merge488-561_Wiener_2DSIM-2_20240331RAB7-DK-0H.tif
- Figure 2/Figure 2G/0 h/C2-Sparse_5_Merge488-561_Wiener_2DSIM-2_20240331RAB7-DK-0H.tif
- Figure 2/Figure 2G/0 h/nullSparse_5_Merge488-561_Wiener_2DSIM-2_20240331RAB7-DK-0H.tif
- Figure 2/Figure 2G/12 h/
- Figure 2/Figure 2G/12 h/C1-Sparse_11_Merge488-561_Wiener_2DSIM-2_20240331RAB7-DK-12H.tif
- Figure 2/Figure 2G/12 h/C2-Sparse_11_Merge488-561_Wiener_2DSIM-2_20240331RAB7-DK-12H.tif
- Figure 2/Figure 2G/12 h/nullSparse_11_Merge488-561_Wiener_2DSIM-2_20240331RAB7-DK-12H.tif
- Figure 2/Figure 2G/24 h/
- Figure 2/Figure 2G/24 h/C1-Sparse_14_Merge488-561_Wiener_2DSIM-2_20240331RAB7-DK-24H.tif
- Figure 2/Figure 2G/24 h/C2-Sparse_14_Merge488-561_Wiener_2DSIM-2_20240331RAB7-DK-24H.tif
- Figure 2/Figure 2G/24 h/nullSparse_14_Merge488-561_Wiener_2DSIM-2_20240331RAB7-DK-24H.tif
- Figure 2/Figure 2G/3 h/
- Figure 2/Figure 2G/3 h/C1-Sparse_9_Merge488-561_Wiener_2DSIM-2_20240331RAB7-DK-3H.tif
- Figure 2/Figure 2G/3 h/C2-Sparse_9_Merge488-561_Wiener_2DSIM-2_20240331RAB7-DK-3H.tif
- Figure 2/Figure 2G/3 h/nullSparse_9_Merge488-561_Wiener_2DSIM-2_20240331RAB7-DK-3H.tif
- Figure 2/Figure 2H/
- Figure 2/Figure 2H/0 h/
- Figure 2/Figure 2H/0 h/C1-Sparse_3_Merge488-561_Wiener_2DSIM-2_20240331LAMP1-DK_1.tif
- Figure 2/Figure 2H/0 h/C2-Sparse_3_Merge488-561_Wiener_2DSIM-2_20240331LAMP1-DK_1.tif
- Figure 2/Figure 2H/0 h/nullSparse_3_Merge488-561_Wiener_2DSIM-2_20240331LAMP1-DK_1.tif
- Figure 2/Figure 2H/12 h/
- Figure 2/Figure 2H/12 h/C1-Sparse_8_Merge488-561_Wiener_2DSIM-2_20240331LAMP1-DK-12H.tif
- Figure 2/Figure 2H/12 h/C2-Sparse_8_Merge488-561_Wiener_2DSIM-2_20240331LAMP1-DK-12H.tif
- Figure 2/Figure 2H/12 h/nullSparse_8_Merge488-561_Wiener_2DSIM-2_20240331LAMP1-DK-12H.tif
- Figure 2/Figure 2H/24 h/
- Figure 2/Figure 2H/24 h/C1-Sparse_16_Merge488-561_Wiener_2DSIM-2_20240331LAMP1-DK-24H.tif
- Figure 2/Figure 2H/24 h/C2-Sparse_16_Merge488-561_Wiener_2DSIM-2_20240331LAMP1-DK-24H.tif
- Figure 2/Figure 2H/24 h/nullSparse_16_Merge488-561_Wiener_2DSIM-2_20240331LAMP1-DK-24H.tif
- Figure 2/Figure 2H/3 h/
- Figure 2/Figure 2H/3 h/C1-Sparse_5_Merge488-561_Wiener_2DSIM-2_20240331LAMP1-DK-3H.tif
- Figure 2/Figure 2H/3 h/C2-Sparse_5_Merge488-561_Wiener_2DSIM-2_20240331LAMP1-DK-3H.tif
- Figure 2/Figure 2H/3 h/nullSparse_5_Merge488-561_Wiener_2DSIM-2_20240331LAMP1-DK-3H.tif
- Figure 2/Figure 2I/
- Figure 2/Figure 2I/Figure 2I.xlsx
- Figure 2/Figure 2J/
- Figure 2/Figure 2J/0 h/
- Figure 2/Figure 2J/0 h/STING F-DK RAB7 0-2_w1CSU RFP.TIF
- Figure 2/Figure 2J/0 h/STING F-DK RAB7 0-2_w2CSU GFP.TIF
- Figure 2/Figure 2J/0 h/STING F-DK RAB7 0-2_w3CSU Cy5.TIF
- Figure 2/Figure 2J/0 h/STING F-DK RAB7 0-2_w4CSU DAPI.TIF
- Figure 2/Figure 2J/0 h/STING F-DK RAB7 0-2_w4CSU merge.TIF
- Figure 2/Figure 2J/12 h/
- Figure 2/Figure 2J/12 h/STING F-DK RAB7 12-1_w1CSU RFP.TIF
- Figure 2/Figure 2J/12 h/STING F-DK RAB7 12-1_w2CSU GFP.TIF
- Figure 2/Figure 2J/12 h/STING F-DK RAB7 12-1_w3CSU Cy5.TIF
- Figure 2/Figure 2J/12 h/STING F-DK RAB7 12-1_w4CSU DAPI.TIF
- Figure 2/Figure 2J/12 h/STING F-DK RAB7 12-1_w4CSU merge.TIF
- Figure 2/Figure 2J/18 h/
- Figure 2/Figure 2J/18 h/STING F-DK RAB7 18-4_w1CSU RFP.TIF
- Figure 2/Figure 2J/18 h/STING F-DK RAB7 18-4_w2CSU GFP.TIF
- Figure 2/Figure 2J/18 h/STING F-DK RAB7 18-4_w3CSU Cy5.TIF
- Figure 2/Figure 2J/18 h/STING F-DK RAB7 18-4_w4CSU DAPI.TIF
- Figure 2/Figure 2J/18 h/STING F-DK RAB7 18-4_w4CSU merge.TIF
- Figure 2/Figure 2J/24 h/
- Figure 2/Figure 2J/24 h/STING F-DK RAB7 24-4_w1CSU RFP.TIF
- Figure 2/Figure 2J/24 h/STING F-DK RAB7 24-4_w2CSU GFP.TIF
- Figure 2/Figure 2J/24 h/STING F-DK RAB7 24-4_w3CSU Cy5.TIF
- Figure 2/Figure 2J/24 h/STING F-DK RAB7 24-4_w4CSU DAPI.TIF
- Figure 2/Figure 2J/24 h/STING F-DK RAB7 24-4_w4CSU merge.TIF
- Figure 2/Figure 2J/3 h/
- Figure 2/Figure 2J/3 h/STING RAB7 DK 3-2_w1CSU GFP.TIF
- Figure 2/Figure 2J/3 h/STING RAB7 DK 3-2_w2CSU RFP.TIF
- Figure 2/Figure 2J/3 h/STING RAB7 DK 3-2_w3CSU DAPI.TIF
- Figure 2/Figure 2J/3 h/STING RAB7 DK 3-2_w4CSU Cy5.TIF
- Figure 2/Figure 2J/3 h/STING RAB7 DK 3-2_w4CSU merge.TIF
- Figure 2/Figure 2J/8 h/
- Figure 2/Figure 2J/8 h/STING F-DK RAB7 8-3_w1CSU RFP.TIF
- Figure 2/Figure 2J/8 h/STING F-DK RAB7 8-3_w2CSU GFP.TIF
- Figure 2/Figure 2J/8 h/STING F-DK RAB7 8-3_w3CSU Cy5.TIF
- Figure 2/Figure 2J/8 h/STING F-DK RAB7 8-3_w4CSU DAPI.TIF
- Figure 2/Figure 2J/8 h/STING F-DK RAB7 8-3_w4CSU merge.TIF
- Figure 2/Figure 2K/
- Figure 2/Figure 2K/0 h/
- Figure 2/Figure 2K/0 h/F-DK STING LAMP1 0-5_w1CSU GFP.TIF
- Figure 2/Figure 2K/0 h/F-DK STING LAMP1 0-5_w2CSU RFP.TIF
- Figure 2/Figure 2K/0 h/F-DK STING LAMP1 0-5_w3CSU Cy5.TIF
- Figure 2/Figure 2K/0 h/F-DK STING LAMP1 0-5_w4CSU DAPI.TIF
- Figure 2/Figure 2K/0 h/F-DK STING LAMP1 0-5_w4CSU merge.TIF
- Figure 2/Figure 2K/12 h/
- Figure 2/Figure 2K/12 h/STING DK LAMP-1 12-6_w1CSU GFP.TIF
- Figure 2/Figure 2K/12 h/STING DK LAMP-1 12-6_w2CSU Cy5.TIF
- Figure 2/Figure 2K/12 h/STING DK LAMP-1 12-6_w3CSU RFP.TIF
- Figure 2/Figure 2K/12 h/STING DK LAMP-1 12-6_w4CSU DAPI.TIF
- Figure 2/Figure 2K/12 h/STING DK LAMP-1 12-6_w4CSU merge.TIF
- Figure 2/Figure 2K/18 h/
- Figure 2/Figure 2K/18 h/STING DK LAMP-1 18-9_w1CSU GFP.TIF
- Figure 2/Figure 2K/18 h/STING DK LAMP-1 18-9_w2CSU Cy5.TIF
- Figure 2/Figure 2K/18 h/STING DK LAMP-1 18-9_w3CSU RFP.TIF
- Figure 2/Figure 2K/18 h/STING DK LAMP-1 18-9_w4CSU DAPI.TIF
- Figure 2/Figure 2K/18 h/STING DK LAMP-1 18-9_w4CSU merge.TIF
- Figure 2/Figure 2K/24 h/
- Figure 2/Figure 2K/24 h/STING DK LAMP-1 24-7_w1CSU GFP.TIF
- Figure 2/Figure 2K/24 h/STING DK LAMP-1 24-7_w2CSU Cy5.TIF
- Figure 2/Figure 2K/24 h/STING DK LAMP-1 24-7_w3CSU RFP.TIF
- Figure 2/Figure 2K/24 h/STING DK LAMP-1 24-7_w4CSU DAPI.TIF
- Figure 2/Figure 2K/24 h/STING DK LAMP-1 24-7_w4CSU merge.TIF
- Figure 2/Figure 2K/3 h/
- Figure 2/Figure 2K/3 h/F-DK STING LAMP1 3-5_w1CSU GFP.TIF
- Figure 2/Figure 2K/3 h/F-DK STING LAMP1 3-5_w2CSU RFP.TIF
- Figure 2/Figure 2K/3 h/F-DK STING LAMP1 3-5_w3CSU Cy5.TIF
- Figure 2/Figure 2K/3 h/F-DK STING LAMP1 3-5_w4CSU DAPI.TIF
- Figure 2/Figure 2K/3 h/F-DK STING LAMP1 3-5_w4CSU merge.TIF
- Figure 2/Figure 2K/8 h/
- Figure 2/Figure 2K/8 h/STING F-DK LAMP1 8-7_w1CSU RFP.TIF
- Figure 2/Figure 2K/8 h/STING F-DK LAMP1 8-7_w2CSU GFP.TIF
- Figure 2/Figure 2K/8 h/STING F-DK LAMP1 8-7_w3CSU Cy5.TIF
- Figure 2/Figure 2K/8 h/STING F-DK LAMP1 8-7_w4CSU DAPI.TIF
- Figure 2/Figure 2K/8 h/STING F-DK LAMP1 8-7_w4CSU merge-1.TIF
