# Supplementary material for: DSTYK phosphorylates STING at late endosomes to promote STING signaling
Source: EMBO Rep. 2025 Feb 20;26(6):1620–46. doi: 10.1038/s44319-025-00394-9 (PMC11933320; doi:10.1038/s44319-025-00394-9)
Supplement: Supplementary file 7 — Source data Fig. 6 [file 44319_2025_394_MOESM7_ESM.zip › Figure 2/Figure 2I/Figure 2I.xlsx]

## Sheet: Sheet2
				Pearson
				STING GRASP65										STING LAMP1										STING Rab7
		pDNA	0 h	0.05	-0.16	-0.26	-0.26	-0.1	0.04	-0.14	-0.4	-0.25	-0.27	-0.34	-0.32	-0.14	-0.27	-0.09	-0.37	-0.04	-0.23	-0.28	-0.11	-0.11	-0.04	-0.41	-0.43	-0.52	-0.43	-0.37	-0.25	-0.4	-0.54
			3 h	0.27	0.62	0.59	0.81	0.38	0.46	0.56	0.34	0.41	0.25	-0.19	-0.05	-0.57	-0.24	-0.25	-0.43	-0.12	-0.23	-0.21	-0.09	-0.57	-0.34	-0.56	-0.16	-0.11	-0.6	-0.25	-0.53	-0.4	-0.55
			8 h	0.08	0.19	0.08	-0.17	-0.09	0.2	0.08	0.06	0.01	0.25	-0.31	0.21	0.18	0.22	0.06	-0.39	-0.27	0.2	0.06	-0.00444	0.28	0.2	0.05	0.16	0.06	0.02	0.08	0.13	0.43	0.3
			12 h	0.21	-0.01	0.13	0.08	0.01	-0.07	-0.12	-0.22	0.03	-0.11	0.33	0.36	0.03	0.38	0.2	0.11	0.12	0.13	0.09	0.2	0.22	0.25	0.41	0.45	0.14	0.32	0.61	0.37	0.65	0.29
			18 h	-0.04	-0.09	-0.15	-0.09	-0.22	-0.01	-0.08	0.04	-0.07	-0.07	0.41	0.55	0.48	0.64	0.55	0.61	0.27	0.2	0.44	0.3	0.66	0.7	0.55	0.46	0.33	0.64	0.74	0.69	0.46	0.62
			24 h	-0.17	-0.2	-0.27	-0.33	-0.18	-0.46	-0.11	-0.17	-0.42	-0.25667	0.77	0.69	0.51	0.58	0.55	0.42	0.61	0.61	0.71	0.73	0.63	0.56	0.5	0.61	0.55	0.7	0.36	0.77	0.6	0.75
				biological replicate-1	biological replicate-2	biological replicate-3	biological replicate-4	biological replicate-5	biological replicate-6	biological replicate-7	biological replicate-8	biological replicate-9	biological replicate-10	biological replicate-1	biological replicate-2	biological replicate-3	biological replicate-4	biological replicate-5	biological replicate-6	biological replicate-7	biological replicate-8	biological replicate-9	biological replicate-10	biological replicate-1	biological replicate-2	biological replicate-3	biological replicate-4	biological replicate-5	biological replicate-6	biological replicate-7	biological replicate-8	biological replicate-9	biological replicate-10
				Manders
				STING GRASP65										STING LAMP1										STING Rab7
		pDNA	0 h	0.074	0.233	0.327	0.047	0.034	0.572	0.349	0.146	0.104	0.141	0.28	0.114	0.377	0.257	0.199	0.288	0.263	0.156	0.042	0.379	0.039	0.002	0.174	0.122	0.291	0.264	0.297	0.001	0.039	0.318
			3 h	0.667	0.442	0.857	0.901	0.518	0.792	0.506	0.527	0.523	0.265	0	0.294	0.074	0.314	0.269	0.273	0.01	0.03	0.032	0.3	0.226	0.392	0.469	0.46	0.42	0.143	0.317	0.263	0.319	0.266
			8 h	0.326	0.498	0.667	0.434	0.393	0.391	0.553	0.548	0.481	0.476	0.331	0.419	0.414	0.393	0.478	0.351	0.39	0.475	0.478	0.414333	0.718	0.793	0.445	0.651	0.521	0.701	0.679	0.637	0.754	0.599
			12 h	0.409	0.318	0.516	0.397	0.397	0.434	0.327	0.198	0.456	0.349	0.703	0.781	0.706	0.743	0.673	0.774	0.697	0.7	0.484	0.748	0.631	0.601	0.711	0.896	0.826	0.555	0.843	0.843	0.94	0.602
			18 h	0.235	0.181	0.189	0.214	0.199	0.284	0.341	0.271	0.278	0.243	0.8	0.935	0.75	0.63	0.815	0.83	0.748	0.744	0.84	0.491	0.946	0.96	0.726	0.905	0.832	0.98	0.913	0.901	0.735	0.957
			24 h	0.282	0.319	0.293	0.176	0.239	0.133	0.28	0.259	0.278	0.251	0.779	0.731	0.785	0.86	0.67	0.84	0.86	0.797	0.882	0.885	0.729	0.793	0.922	0.938	0.889	0.841	0.713	0.996	0.806	0.918
				biological replicate-1	biological replicate-2	biological replicate-3	biological replicate-4	biological replicate-5	biological replicate-6	biological replicate-7	biological replicate-8	biological replicate-9	biological replicate-10	biological replicate-1	biological replicate-2	biological replicate-3	biological replicate-4	biological replicate-5	biological replicate-6	biological replicate-7	biological replicate-8	biological replicate-9	biological replicate-10	biological replicate-1	biological replicate-2	biological replicate-3	biological replicate-4	biological replicate-5	biological replicate-6	biological replicate-7	biological replicate-8	biological replicate-9	biological replicate-10
