# Supplementary material for: DSTYK phosphorylates STING at late endosomes to promote STING signaling
Source: EMBO Rep. 2025 Feb 20;26(6):1620–46. doi: 10.1038/s44319-025-00394-9 (PMC11933320; doi:10.1038/s44319-025-00394-9)
Supplement: Supplementary file 8 — EV Figures Source Data [file 44319_2025_394_MOESM8_ESM.zip]

Archive with 116 entries (88 files):
- Figure EV2/
- Figure EV2/Figure EV2F/
- Figure EV2/Figure EV2F/Figure EV2F.xlsx
- Figure EV2/Figure EV2G/
- Figure EV2/Figure EV2G/Figure EV2G.xlsx
- Figure EV7/
- Figure EV7/TBK1 KO STING+GRASP65 0 h/
- Figure EV7/TBK1 KO STING+GRASP65 0 h/TBK1KO STING GOLGI 0-1_w1CSU GFP.TIF
- Figure EV7/TBK1 KO STING+GRASP65 0 h/TBK1KO STING GOLGI 0-1_w2CSU RFP.TIF
- Figure EV7/TBK1 KO STING+GRASP65 0 h/TBK1KO STING GOLGI 0-1_w3CSU DAPI.TIF
- Figure EV7/TBK1 KO STING+GRASP65 0 h/TBK1KO STING GOLGI 0-1_w3CSU merge.TIF
- Figure EV7/TBK1 KO STING+GRASP65 3 h/
- Figure EV7/TBK1 KO STING+GRASP65 3 h/TBK1KO STING GOLGI 3-4_w1CSU GFP.TIF
- Figure EV7/TBK1 KO STING+GRASP65 3 h/TBK1KO STING GOLGI 3-4_w2CSU RFP.TIF
- Figure EV7/TBK1 KO STING+GRASP65 3 h/TBK1KO STING GOLGI 3-4_w3CSU DAPI.TIF
- Figure EV7/TBK1 KO STING+GRASP65 3 h/TBK1KO STING GOLGI 3-4_w3CSU merge.TIF
- Figure EV7/TBK1 KO STING+LAMP1 0 h/
- Figure EV7/TBK1 KO STING+LAMP1 0 h/TBK1KO STING LAMP1 0-2_w1CSU GFP.TIF
- Figure EV7/TBK1 KO STING+LAMP1 0 h/TBK1KO STING LAMP1 0-2_w2CSU RFP.TIF
- Figure EV7/TBK1 KO STING+LAMP1 0 h/TBK1KO STING LAMP1 0-2_w3CSU DAPI.TIF
- Figure EV7/TBK1 KO STING+LAMP1 0 h/TBK1KO STING LAMP1 0-2_w3CSU merge.TIF
- Figure EV7/TBK1 KO STING+LAMP1 12 h/
- Figure EV7/TBK1 KO STING+LAMP1 12 h/TBK1KO STING LAMP1 12-5_w1CSU GFP.TIF
- Figure EV7/TBK1 KO STING+LAMP1 12 h/TBK1KO STING LAMP1 12-5_w2CSU RFP.TIF
- Figure EV7/TBK1 KO STING+LAMP1 12 h/TBK1KO STING LAMP1 12-5_w3CSU DAPI.TIF
- Figure EV7/TBK1 KO STING+LAMP1 12 h/TBK1KO STING LAMP1 12-5_w3CSU merge.TIF
- Figure EV7/TBK1 KO STING+LAMP1 24 h/
- Figure EV7/TBK1 KO STING+LAMP1 24 h/TBK1KO STING LAMP1 24-4_w1CSU GFP.TIF
- Figure EV7/TBK1 KO STING+LAMP1 24 h/TBK1KO STING LAMP1 24-4_w2CSU RFP.TIF
- Figure EV7/TBK1 KO STING+LAMP1 24 h/TBK1KO STING LAMP1 24-4_w3CSU DAPI.TIF
- Figure EV7/TBK1 KO STING+LAMP1 24 h/TBK1KO STING LAMP1 24-4_w3CSU merge.TIF
- Figure EV7/TBK1 KO-S172A STING+GRASP65 0 h/
- Figure EV7/TBK1 KO-S172A STING+GRASP65 0 h/TBK1KO-S172A STING GOLGI 0-1_w1CSU GFP.TIF
- Figure EV7/TBK1 KO-S172A STING+GRASP65 0 h/TBK1KO-S172A STING GOLGI 0-1_w2CSU RFP.TIF
- Figure EV7/TBK1 KO-S172A STING+GRASP65 0 h/TBK1KO-S172A STING GOLGI 0-1_w3CSU DAPI.TIF
- Figure EV7/TBK1 KO-S172A STING+GRASP65 0 h/TBK1KO-S172A STING GOLGI 0-1_w3CSU merge.TIF
- Figure EV7/TBK1 KO-S172A STING+GRASP65 3 h/
- Figure EV7/TBK1 KO-S172A STING+GRASP65 3 h/TBK1KO-S172A STING GOLGI 3-5_w1CSU GFP.TIF
- Figure EV7/TBK1 KO-S172A STING+GRASP65 3 h/TBK1KO-S172A STING GOLGI 3-5_w2CSU RFP.TIF
- Figure EV7/TBK1 KO-S172A STING+GRASP65 3 h/TBK1KO-S172A STING GOLGI 3-5_w3CSU DAPI.TIF
- Figure EV7/TBK1 KO-S172A STING+GRASP65 3 h/TBK1KO-S172A STING GOLGI 3-5_w3CSU merge.TIF
- Figure EV7/TBK1 KO-S172A STING+LAMP1 0 h/
- Figure EV7/TBK1 KO-S172A STING+LAMP1 0 h/TBK1KO-S172A STING LAMP1 0-3_w1CSU GFP.TIF
- Figure EV7/TBK1 KO-S172A STING+LAMP1 0 h/TBK1KO-S172A STING LAMP1 0-3_w2CSU RFP.TIF
- Figure EV7/TBK1 KO-S172A STING+LAMP1 0 h/TBK1KO-S172A STING LAMP1 0-3_w3CSU DAPI.TIF
- Figure EV7/TBK1 KO-S172A STING+LAMP1 0 h/TBK1KO-S172A STING LAMP1 0-3_w3CSU merge.TIF
- Figure EV7/TBK1 KO-S172A STING+LAMP1 12 h/
- Figure EV7/TBK1 KO-S172A STING+LAMP1 12 h/TBK1KO-S172A STING LAMP1 12-3_w1CSU GFP.TIF
- Figure EV7/TBK1 KO-S172A STING+LAMP1 12 h/TBK1KO-S172A STING LAMP1 12-3_w2CSU RFP.TIF
- Figure EV7/TBK1 KO-S172A STING+LAMP1 12 h/TBK1KO-S172A STING LAMP1 12-3_w3CSU DAPI.TIF
- Figure EV7/TBK1 KO-S172A STING+LAMP1 12 h/TBK1KO-S172A STING LAMP1 12-3_w3CSU merge.TIF
- Figure EV7/TBK1 KO-S172A STING+LAMP1 24 h/
- Figure EV7/TBK1 KO-S172A STING+LAMP1 24 h/TBK1KO-S172A STING LAMP1 24-7_w1CSU GFP.TIF
- Figure EV7/TBK1 KO-S172A STING+LAMP1 24 h/TBK1KO-S172A STING LAMP1 24-7_w2CSU RFP.TIF
- Figure EV7/TBK1 KO-S172A STING+LAMP1 24 h/TBK1KO-S172A STING LAMP1 24-7_w3CSU DAPI.TIF
- Figure EV7/TBK1 KO-S172A STING+LAMP1 24 h/TBK1KO-S172A STING LAMP1 24-7_w3CSU merge.TIF
- Figure EV7/TBK1 KO-WT STING+GRASP65 0 h/
- Figure EV7/TBK1 KO-WT STING+GRASP65 0 h/TBK1KO-WT STING GOLGI 0-2_w1CSU GFP.TIF
- Figure EV7/TBK1 KO-WT STING+GRASP65 0 h/TBK1KO-WT STING GOLGI 0-2_w2CSU RFP.TIF
- Figure EV7/TBK1 KO-WT STING+GRASP65 0 h/TBK1KO-WT STING GOLGI 0-2_w3CSU DAPI.TIF
- Figure EV7/TBK1 KO-WT STING+GRASP65 0 h/TBK1KO-WT STING GOLGI 0-2_w3CSU merge.TIF
- Figure EV7/TBK1 KO-WT STING+GRASP65 3 h/
- Figure EV7/TBK1 KO-WT STING+GRASP65 3 h/TBK1KO-WT STING GOLGI3-1_w1CSU GFP.TIF
- Figure EV7/TBK1 KO-WT STING+GRASP65 3 h/TBK1KO-WT STING GOLGI3-1_w2CSU RFP.TIF
- Figure EV7/TBK1 KO-WT STING+GRASP65 3 h/TBK1KO-WT STING GOLGI3-1_w3CSU DAPI.TIF
- Figure EV7/TBK1 KO-WT STING+GRASP65 3 h/TBK1KO-WT STING GOLGI3-1_w3CSU merge.TIF
- Figure EV7/TBK1 KO-WT STING+LAMP1 0 h/
- Figure EV7/TBK1 KO-WT STING+LAMP1 0 h/TBK1KO-WT STING LAMP1 0-4_w1CSU GFP.TIF
- Figure EV7/TBK1 KO-WT STING+LAMP1 0 h/TBK1KO-WT STING LAMP1 0-4_w2CSU RFP.TIF
- Figure EV7/TBK1 KO-WT STING+LAMP1 0 h/TBK1KO-WT STING LAMP1 0-4_w3CSU DAPI.TIF
- Figure EV7/TBK1 KO-WT STING+LAMP1 0 h/TBK1KO-WT STING LAMP1 0-4_w3CSU merge.TIF
- Figure EV7/TBK1 KO-WT STING+LAMP1 12 h/
- Figure EV7/TBK1 KO-WT STING+LAMP1 12 h/TBK1KO-WT STING LAMP1 12-2_w1CSU GFP.TIF
- Figure EV7/TBK1 KO-WT STING+LAMP1 12 h/TBK1KO-WT STING LAMP1 12-2_w2CSU RFP.TIF
- Figure EV7/TBK1 KO-WT STING+LAMP1 12 h/TBK1KO-WT STING LAMP1 12-2_w3CSU DAPI.TIF
- Figure EV7/TBK1 KO-WT STING+LAMP1 12 h/TBK1KO-WT STING LAMP1 12-2_w3CSU merge.TIF
- Figure EV7/TBK1 KO-WT STING+LAMP1 24 h/
- Figure EV7/TBK1 KO-WT STING+LAMP1 24 h/TBK1KO-WT STING LAMP1 24-4_w1CSU GFP.TIF
- Figure EV7/TBK1 KO-WT STING+LAMP1 24 h/TBK1KO-WT STING LAMP1 24-4_w2CSU RFP.TIF
- Figure EV7/TBK1 KO-WT STING+LAMP1 24 h/TBK1KO-WT STING LAMP1 24-4_w3CSU DAPI.TIF
- Figure EV7/TBK1 KO-WT STING+LAMP1 24 h/TBK1KO-WT STING LAMP1 24-4_w3CSU merge.TIF
- Figure EV7/WT STING+GRASP65 0 h/
- Figure EV7/WT STING+GRASP65 0 h/WT STING GOLGI 0-8_w1CSU GFP.TIF
- Figure EV7/WT STING+GRASP65 0 h/WT STING GOLGI 0-8_w2CSU RFP.TIF
- Figure EV7/WT STING+GRASP65 0 h/WT STING GOLGI 0-8_w3CSU DAPI.TIF
- Figure EV7/WT STING+GRASP65 0 h/WT STING GOLGI 0-8_w3CSU merge.TIF
- Figure EV7/WT STING+GRASP65 3 h/
- Figure EV7/WT STING+GRASP65 3 h/WT STING GOLGI 3-1_w1CSU GFP.TIF
- Figure EV7/WT STING+GRASP65 3 h/WT STING GOLGI 3-1_w2CSU RFP.TIF
- Figure EV7/WT STING+GRASP65 3 h/WT STING GOLGI 3-1_w3CSU DAPI.TIF
- Figure EV7/WT STING+GRASP65 3 h/WT STING GOLGI 3-1_w3CSU merge.TIF
- Figure EV7/WT STING+LAMP1 0 h/
- Figure EV7/WT STING+LAMP1 0 h/WT STING LAMP1 0-1_w1CSU GFP.TIF
- Figure EV7/WT STING+LAMP1 0 h/WT STING LAMP1 0-1_w2CSU RFP.TIF
- Figure EV7/WT STING+LAMP1 0 h/WT STING LAMP1 0-1_w3CSU DAPI.TIF
- Figure EV7/WT STING+LAMP1 0 h/WT STING LAMP1 0-1_w3CSU merge.TIF
- Figure EV7/WT STING+LAMP1 12 h/
- Figure EV7/WT STING+LAMP1 12 h/WT STING LAMP1 12-6_w1CSU GFP.TIF
- Figure EV7/WT STING+LAMP1 12 h/WT STING LAMP1 12-6_w2CSU RFP.TIF
- Figure EV7/WT STING+LAMP1 12 h/WT STING LAMP1 12-6_w3CSU DAPI.TIF
- Figure EV7/WT STING+LAMP1 12 h/WT STING LAMP1 12-6_w3CSU merge.TIF
- Figure EV7/WT STING+LAMP1 24 h/
- Figure EV7/WT STING+LAMP1 24 h/WT STING LAMP1 24-5_w1CSU GFP.TIF
- Figure EV7/WT STING+LAMP1 24 h/WT STING LAMP1 24-5_w2CSU RFP.TIF
- Figure EV7/WT STING+LAMP1 24 h/WT STING LAMP1 24-5_w3CSU DAPI.TIF
- Figure EV7/WT STING+LAMP1 24 h/WT STING LAMP1 24-5_w3CSU merge.TIF
- Figure EV3/
- Figure EV3/Figure EV3A/
- Figure EV3/Figure EV3A/Figure EV2A-1.TIF
- Figure EV3/Figure EV3A/Figure EV2A-2.TIF
- Figure EV3/Figure EV3B/
- Figure EV3/Figure EV3B/Figure EV2B-1.TIF
- Figure EV3/Figure EV3B/Figure EV2B-2.TIF
- Figure EV3/Figure EV3C/
- Figure EV3/Figure EV3C/Figure EV2C-1.TIF
- Figure EV3/Figure EV3C/Figure EV2C-2.TIF
