# Supplementary material for: DSTYK phosphorylates STING at late endosomes to promote STING signaling
Source: EMBO Rep. 2025 Feb 20;26(6):1620–46. doi: 10.1038/s44319-025-00394-9 (PMC11933320; doi:10.1038/s44319-025-00394-9)
Supplement: Supplementary file 8 — EV Figures Source Data [file 44319_2025_394_MOESM8_ESM.zip › Figure EV2/Figure EV2F/Figure EV2F.xlsx]

## Sheet: Sheet1
			IFNB							CXCL10
			biological replicate-1	biological replicate-2	biological replicate-3					biological replicate-1	biological replicate-2	biological replicate-3
pDNA 0 h	shGFP	technical replicate-1	0.939523	1.01866	0.870551		pDNA 0 h	shGFP	technical replicate-1	0.827408	0.963709	1.06192
		technical replicate-2	1.40444	0.653686	1.12506				technical replicate-2	0.880668	1.27162	1.04006
		technical replicate-3	0.757858	1.50178	1.02101				technical replicate-3	1.37237	0.816016	0.905427
	sh 1#	technical replicate-1	1.1487	0.670514	0.913831			sh 1#	technical replicate-1	4.52109	0.533419	1.23685
		technical replicate-2	0.913831	1.2086	1.04972				technical replicate-2	3.82821	0.490845	1.0473
		technical replicate-3	0.360982	1.68569	1.27456				technical replicate-3	3.24152	0.559938	1.42077
	sh 2#	technical replicate-1	0.870551	3.02444	0.911718			sh 2#	technical replicate-1	3.00355	0.443397	1.66247
		technical replicate-2	1.18099	2.8613	1.49139				technical replicate-2	1.36289	0.516439	1.65099
		technical replicate-3	0.846745	2.90124	0.862538				technical replicate-3	2.8613	0.577011	1.6974
pDNA 12 h	shGFP	technical replicate-1	102.775	199.468	163.144		pDNA 12 h	shGFP	technical replicate-1	1820.36	1807.79	1320.32
		technical replicate-2	100.66	139.103	159.786				technical replicate-2	1192.7	1200.99	1214.94
		technical replicate-3	149.431	149.087	151.167				technical replicate-3	1176.28	1438.16	1198.21
	sh 1#	technical replicate-1	35.8361	44.7352	47.8352			sh 1#	technical replicate-1	238.858	456.142	172.048
		technical replicate-2	38.6753	64.5945	40.7859				technical replicate-2	209.384	288.683	303.735
		technical replicate-3	38.4081	45.6752	29.8571				technical replicate-3	298.174	443.669	268.108
	sh 2#	technical replicate-1	29.9954	42.6165	43.5117			sh 2#	technical replicate-1	247.853	585.425	242.191
		technical replicate-2	24.0284	38.1428	54.3169				technical replicate-2	191.784	428.556	245.572
		technical replicate-3	32.3719	43.8146	47.2856				technical replicate-3	318.101	258.378	225.972
			IFIT1							IL-6
			biological replicate-1	biological replicate-2	biological replicate-3					biological replicate-1	biological replicate-2	biological replicate-3
pDNA 0 h	shGFP	technical replicate-1	1.01162	1.0163	0.899154		pDNA 0 h	shGFP	technical replicate-1	1.16205	0.749152	1.04247
		technical replicate-2	1.03288	1.12766	1.06928				technical replicate-2	0.911725	1.20025	1.04247
		technical replicate-3	0.957051	0.872564	1.04004				technical replicate-3	0.943876	1.11213	0.920188
	sh 1#	technical replicate-1	0.569066	0.460095	1.09934			sh 1#	technical replicate-1	0.481855	0.358489	1.20581
		technical replicate-2	0.527289	0.438304	1.11469				technical replicate-2	0.557356	0.378929	1.26576
		technical replicate-3	0.549681	0.441352	1.06189				technical replicate-3	0.523648	0.339151	1.30134
	sh 2#	technical replicate-1	0.93088	0.379806	1.25119			sh 2#	technical replicate-1	1.03288	0.364333	1.68957
		technical replicate-2	1.12246	0.412748	1.14338				technical replicate-2	1.08423	0.424351	1.92741
		technical replicate-3	0.750887	0.291857	1.17552				technical replicate-3	1.01162	0.379805	1.70133
pDNA 12 h	shGFP	technical replicate-1	186.109	159.418	275.64		pDNA 12 h	shGFP	technical replicate-1	151.168	130.388	107.635
		technical replicate-2	210.84	107.387	251.888				technical replicate-2	134.365	146.694	108.383
		technical replicate-3	138.142	114.299	251.888				technical replicate-3	106.892	136.871	114.563
	sh 1#	technical replicate-1	42.5182	32.8997	44.528			sh 1#	technical replicate-1	24.5902	36.2523	26.5382
		technical replicate-2	48.8405	11.7942	41.2591				technical replicate-2	43.4116	32	22.4711
		technical replicate-3	25.9922	17.6305	43.6116				technical replicate-3	36.5047	26.1729	21.4068
	sh 2#	technical replicate-1	26.5997	74.0282	57.2804			sh 2#	technical replicate-1	18.2945	40.5042	47.9457
		technical replicate-2	20.4402	37.7918	62.2486				technical replicate-2	15.8163	34.5353	28.9067
		technical replicate-3	38.9442	30.4845	58.08				technical replicate-3	20.299	40.5042	51.032
