# Supplementary material for: DSTYK phosphorylates STING at late endosomes to promote STING signaling
Source: EMBO Rep. 2025 Feb 20;26(6):1620–46. doi: 10.1038/s44319-025-00394-9 (PMC11933320; doi:10.1038/s44319-025-00394-9)
Supplement: Supplementary file 8 — EV Figures Source Data [file 44319_2025_394_MOESM8_ESM.zip › Figure EV2/Figure EV2G/Figure EV2G.xlsx]

## Sheet: Sheet1
			IFNB							CXCL10
			biological replicate-1	biological replicate-2	biological replicate-3					biological replicate-1	biological replicate-2	biological replicate-3
SeV 0 h	shGFP	technical replicate-1	0.866535	1.35974	1.28937		SeV 0 h	shGFP	technical replicate-1	0.848702	0.986233	1.07177
		technical replicate-2	1.31342	0.878631	0.710384				technical replicate-2	0.860549	1.04247	0.846745
		technical replicate-3	0.878631	0.837018	1.09177				technical replicate-3	1.3692	0.972655	1.10191
	sh 1#	technical replicate-1	0.520028	1.12246	1.38192			sh 1#	technical replicate-1	1.07673	1.30436	1.04972
		technical replicate-2	0.408005	0.72531	2.43964				technical replicate-2	1.27161	1.37873	1.33793
		technical replicate-3	0.202594	1.24545	1.16205				technical replicate-3	2.06574	1.27751	1.19748
	sh 2#	technical replicate-1	1.00695	3.49025	1.91853			sh 2#	technical replicate-1	1.02101	1.47427	0.922314
		technical replicate-2	0.895019	3.61333	1.21419				technical replicate-2	1.26575	1.60214	1.05946
		technical replicate-3	1.62449	1.57279	2.34567				technical replicate-3	1.13288	1.6358	1.29534
SeV 12 h	shGFP	technical replicate-1	3381.22	5392.24	3993.2		SeV 12 h	shGFP	technical replicate-1	1178.99	2110.46	1682.81
		technical replicate-2	4309.58	5505.55	4020.98				technical replicate-2	1229.05	2184.88	1766.48
		technical replicate-3	3649.11	5467.52	3884.01				technical replicate-3	1555.68	2230.79	1791.14
	sh 1#	technical replicate-1	3444.29	4329.55	3111.36			sh 1#	technical replicate-1	1120.55	1816.15	1485.42
		technical replicate-2	3516.66	4451.27	3221.08				technical replicate-2	910.169	1960.04	1537.81
		technical replicate-3	4513.37	4240.45	3005.38				technical replicate-3	1234.74	1803.61	1506.16
	sh 2#	technical replicate-1	3061.43	6888.62	2721.15			sh 2#	technical replicate-1	1287.17	1592.05	1373.2
		technical replicate-2	5480.11	3541.14	5367.37				technical replicate-2	867.061	1636.81	1451.5
		technical replicate-3	4544.77	3516.68	2759.13				technical replicate-3	982.28	1648.19	1431.52
			IFIT1							IL-6
			biological replicate-1	biological replicate-2	biological replicate-3					biological replicate-1	biological replicate-2	biological replicate-3
SeV 0 h	shGFP	technical replicate-1	0.870532	1.07923	0.977162		SeV 0 h	shGFP	technical replicate-1	0.816016	0.986233	1.08172
		technical replicate-2	0.69254	1.01396	1.01866				technical replicate-2	0.868543	1.02101	0.954839
		technical replicate-3	1.6586	0.913831	1.00463				technical replicate-3	1.41095	0.993092	0.968168
	sh 1#	technical replicate-1	0.897075	1.05947	1.08423			sh 1#	technical replicate-1	0.895025	1.07426	1.0163
		technical replicate-2	0.848684	1.24258	1.06192				technical replicate-2	1.22264	1.11214	1.20859
		technical replicate-3	0.988491	1.234	1.11471				technical replicate-3	1.20581	1.10446	1.19196
	sh 2#	technical replicate-1	0.905402	1.18099	1.03526			sh 2#	technical replicate-1	1.58373	1.42405	1.42076
		technical replicate-2	0.653668	1.31951	1.08673				technical replicate-2	1.17555	1.38511	1.33483
		technical replicate-3	1.62071	1.05702	0.697372				technical replicate-3	4.03713	1.25701	1.21981
SeV 12 h	shGFP	technical replicate-1	95.6684	153.633	131.903		SeV 12 h	shGFP	technical replicate-1	61.6774	117.242	82.71
		technical replicate-2	110.658	154.701	136.554				technical replicate-2	100.195	118.878	107.634
		technical replicate-3	95.0075	152.571	131.903				technical replicate-3	96.7822	109.39	79.8926
	sh 1#	technical replicate-1	135.922	159.418	123.926			sh 1#	technical replicate-1	82.3291	90.9291	67.1814
		technical replicate-2	118.327	153.988	129.188				technical replicate-2	68.752	94.1357	70.0343
		technical replicate-3	115.091	149.777	137.504				technical replicate-3	108.634	95.4498	63.9996
	sh 2#	technical replicate-1	142.679	132.208	116.97			sh 2#	technical replicate-1	50.6795	86.6225	77.5288
		technical replicate-2	137.819	142.683	115.36				technical replicate-2	106.398	87.8317	68.4349
		technical replicate-3	111.944	123.355	110.661				technical replicate-3	100.659	90.301	78.068
